# Supplementary material for: Pathogenic bacteria enriched in the oral microbiota might be associated with recurrent pulmonary infections in elderly individuals
Source: Aging Clin Exp Res. 2025 Aug 13;37(1):247. doi: 10.1007/s40520-025-03141-1 (PMC12350567; doi:10.1007/s40520-025-03141-1)
Supplement: Supplementary file 2 — Supplementary Material 2 [file 40520_2025_3141_MOESM2_ESM.xlsx]

## Sheet: Table S1
Table S1. Alpha diversity indices and difference compared with CON group.
Alpha index	Oral				Gut
	Re-Infection	Re-None	Infection	Control	Re-Infection	Re-None	Infection	Control
ACE (richness)	103.89***	96.49***	135.46*	218.61	146.48**	162.41*	148.07*	203.33
Shannoneven (evenness)	1.62***	1.68***	1.81**	2.93	2.82**	3.06	2.9*	3.28
Shannon （diversity）	0.37***	0.38***	0.37***	0.56	0.58*	0.61	0.59	0.63
"*":p value<0.05 , "**":p value<0.01, "***":p value<0.001, Values were calculated at ASV level

## Sheet: Table S2
Table S2. The different features of oral and gut microbiota compared with CON group.
Site	Level	Feature	Diff	Coef	Stderr	q-val	Abundance
Gut	genus	Leuconostoc	Recurrent	4.19889	0.628974	7.39962e-05
Gut	genus	Enterococcus	Recurrent+Infection	3.06466	0.956154	0.0408314
Gut	genus	Coprobacter	Recurrent	2.67625	0.706256	0.0151841
Gut	genus	Lacticaseibacillus	Recurrent	1.76427	0.619223	0.0724639
Gut	genus	Corynebacterium	Recurrent	1.67772	0.680775	0.144855
Gut	genus	Escherichia/Shigella	Recurrent+Infection	-3.16661	0.977439	0.0380611	Abundance
Gut	genus	Ruminococcoides	Recurrent+Infection	-3.38264	1.08925	0.0402515	Abundance
Gut	genus	Faecalibacterium	Recurrent	-3.69317	1.09144	0.0266734	Abundance
Gut	genus	Ihubacter	Recurrent	-0.2073	0.813557	0.16701
Gut	genus	Eubacterium	Recurrent	-0.848959	0.790374	0.0127213
Gut	genus	Dorea	Recurrent	-1.18185	0.460006	0.103493
Gut	genus	Lentihominibacter	Recurrent	-1.288	0.653823	0.225747
Gut	genus	Agathobaculum	Recurrent	-1.52432	0.76156	0.218899
Gut	genus	Coprococcus	Recurrent	-1.61211	0.71326	0.155083
Gut	genus	Fusicatenibacter	Recurrent	-1.80339	0.801525	0.156624
Gut	genus	Negativibacillus	Recurrent	-1.93073	0.765138	0.129792
Gut	genus	Romboutsia	Recurrent+Infection	-1.95658	0.64182	0.0424765
Gut	genus	Streptococcus	Recurrent	-2.08387	0.834626	0.104003
Gut	genus	Enterobacter	Recurrent	-2.22674	1.00213	0.157154
Gut	genus	Ligilactobacillus	Recurrent	-2.23303	0.810282	0.0636057
Gut	genus	Waltera	Recurrent+Infection	-2.24731	0.687324	0.0585746
Gut	genus	Parasutterella	Recurrent	-2.33772	0.910885	0.128552
Gut	genus	Anthropogastromicrobium	Recurrent+Infection	-2.42703	0.688113	0.0271856
Gut	genus	Dialister	Recurrent	-2.6857	0.837044	0.0221523
Gut	genus	Clostridium sensu stricto	Recurrent+Infection	-3.28619	0.899913	0.0383377
Gut	genus	Roseburia	Recurrent+Infection	-3.30288	1.05593	0.0470523
Gut	genus	Lachnospira	Recurrent+Infection	-3.67651	1.0653	0.0745314
Gut	species	Leuconostoc lactis	Recurrent	4.20115	0.628335	7.39962e-05
Gut	species	Enterococcus hirae	Recurrent+Infection	4.15551	0.986371	0.00769501
Gut	species	Coprobacter fastidiosus	Recurrent	2.6592	0.641039	0.00466217
Gut	species	Bifidobacterium longum	Recurrent	2.60429	0.941903	0.0669401
Gut	species	Mediterraneibacter catenae	Recurrent	2.49042	0.793855	0.0444363
Gut	species	Corynebacterium striatum	Recurrent	2.32553	0.825255	0.0567875
Gut	species	Enterococcus avium	Recurrent	2.25997	0.747684	0.116372
Gut	species	Sellimonas intestinalis	Recurrent	2.2041	0.85827	0.117448
Gut	species	Enterococcus gallinarum	Recurrent	1.86375	0.596083	0.0575689
Gut	species	Eubacterium limosum	Recurrent	1.47072	0.673	0.163503
Gut	species	Bacteroides koreensis	Recurrent+Infection	-0.237958	0.694054	0.173258
Gut	species	Blautia luti	Recurrent	-0.805188	0.426512	0.243969
Gut	species	Bacteroides nordii	Recurrent	-1.55655	0.738467	0.186691
Gut	species	Lachnospira pectinoschiza	Recurrent+Infection	-1.56166	0.662458	0.139904
Gut	species	Clostridium perfringens	Recurrent	-1.62664	0.703945	0.134798
Gut	species	Lactobacillus rogosae	Recurrent	-1.6531	0.774333	0.180225
Gut	species	Pusillibacter faecalis	Recurrent	-1.67197	0.641973	0.102798
Gut	species	Enterocloster lavalensis	Recurrent	-1.67753	0.70004	0.120858
Gut	species	Roseburia faecis	Recurrent+Infection	-1.67903	0.829742	0.211589
Gut	species	Anaerotignum faecicola	Recurrent	-1.70385	0.727464	0.146086
Gut	species	Fusicatenibacter saccharivorans	Recurrent	-1.80339	0.801525	0.156624
Gut	species	Bifidobacterium dentium	Recurrent	-1.87276	0.550089	0.0203864
Gut	species	Romboutsia timonensis	Recurrent+Infection	-1.94364	0.611554	0.0299098
Gut	species	Anaerostipes hadrus	Recurrent	-1.9993	0.76538	0.111418
Gut	species	Dialister invisus	Recurrent+Infection	-2.06697	0.675152	0.061112
Gut	species	Parasutterella excrementihominis	Recurrent	-2.09008	0.882063	0.135775
Gut	species	Ligilactobacillus salivarius	Recurrent	-2.23303	0.810282	0.0636057
Gut	species	Waltera intestinalis	Recurrent+Infection	-2.24731	0.687324	0.0585746
Gut	species	Faecalibacterium duncaniae	Recurrent	-2.30324	0.997606	0.150655
Gut	species	Blautia faecis	Recurrent+Infection	-2.30889	0.889834	0.109588
Gut	species	Clostridium saudiense	Recurrent+Infection	-2.38713	0.662659	0.0178837
Gut	species	Blautia obeum	Recurrent	-2.39828	0.698737	0.023383
Gut	species	Roseburia inulinivorans	Recurrent+Infection	-2.62439	0.870034	0.0486976
Gut	species	Phocaeicola vulgatus	Recurrent	-2.68169	1.20363	0.152719
Gut	species	Enterocloster clostridioformis	Recurrent	-2.69015	0.956413	0.0626644
Gut	species	Escherichia coli	Recurrent+Infection	-3.1666	0.977437	0.0380611
Gut	species	Veillonella tobetsuensis	Recurrent	-3.18502	0.876846	0.0426847
Gut	species	[Eubacterium] eligens	Recurrent+Infection	-3.42823	1.04921	0.0380673
Gut	species	Veillonella dispar	Recurrent	-3.48282	0.930022	0.03208
Gut	species	Faecalibacterium longum	Recurrent	-3.53103	1.15796	0.0438124
Gut	species	Blautia wexlerae	Recurrent+Infection	-3.60433	1.00252	0.0232793
Gut	species	Streptococcus ilei	Recurrent	-3.91637	0.876371	0.0240166
Gut	species	Streptococcus salivarius	Recurrent	-3.95683	0.925443	0.0121509
Oral	genus	Klebsiella	Recurrent	3.56744	1.022	0.0721987	Abundance
Oral	genus	Staphylococcus	Recurrent+Infection	3.5057	1.171	0.0216763
Oral	genus	Fusobacterium	Recurrent+Infection	-4.0692	1.17983	0.0376597	Abundance
Oral	genus	Veillonella	Recurrent+Infection	-4.07269	0.925453	0.0316118	Abundance
Oral	genus	Neisseria	Recurrent+Infection	-4.21323	1.18302	0.00345774	Abundance
Oral	genus	Rothia	Recurrent+Infection	-4.66991	0.978864	0.00559544	Abundance
Oral	genus	Haemophilus	Recurrent+Infection	-5.32479	1.05396	0.00319694	Abundance
Oral	genus	Prevotella	Recurrent+Infection	-6.23374	1.04084	7.43914e-06	Abundance
Oral	genus	Bifidobacterium	Recurrent	-1.52555	0.67661	0.0776643
Oral	genus	Mogibacterium	Recurrent+Infection	-1.92389	0.60347	0.0140794
Oral	genus	Tannerella	Recurrent+Infection	-1.94145	0.733132	0.0609693
Oral	genus	Lautropia	Recurrent+Infection	-1.95039	0.697238	0.026384
Oral	genus	Fretibacterium	Recurrent	-2.01174	0.660963	0.0230073
Oral	genus	Parvimonas	Recurrent	-2.08737	0.965464	0.134669
Oral	genus	Hallella	Recurrent+Infection	-2.1976	0.673639	0.0367725
Oral	genus	Alloprevotella	Recurrent	-2.21135	0.771032	0.0227871
Oral	genus	Anaeroglobus	Recurrent	-2.30475	0.749357	0.0256521
Oral	genus	Peptostreptococcus	Recurrent	-2.61675	0.831332	0.0112314
Oral	genus	Treponema	Recurrent	-2.61761	0.906237	0.0330291
Oral	genus	Catonella	Recurrent+Infection	-2.74163	0.759623	0.00306242
Oral	genus	Hoylesella	Recurrent+Infection	-2.79633	1.00696	0.075218
Oral	genus	Solobacterium	Recurrent+Infection	-3.28306	0.796179	0.00246104
Oral	genus	Megasphaera	Recurrent+Infection	-3.50653	0.844081	0.0055867
Oral	genus	Porphyromonas	Recurrent+Infection	-3.64135	1.18194	0.021102
Oral	genus	Capnocytophaga	Recurrent+Infection	-3.67201	1.07076	0.0186056
Oral	genus	Stomatobaculum	Recurrent+Infection	-3.80442	0.835402	0.000304016
Oral	genus	Selenomonas	Recurrent+Infection	-3.89784	0.962904	0.00833343
Oral	genus	Lancefieldella	Recurrent+Infection	-4.05954	1.0117	0.00283765
Oral	genus	Saccharibacteria genera incertae sedis	Recurrent+Infection	-4.08329	0.959404	0.000538567
Oral	genus	Segatella	Recurrent+Infection	-4.17291	1.0225	0.0199058
Oral	genus	Lachnoanaerobaculum	Recurrent+Infection	-4.30235	0.917832	0.000652693
Oral	genus	Campylobacter	Recurrent+Infection	-4.34929	1.08094	0.00277931
Oral	genus	Schaalia	Recurrent+Infection	-4.52739	0.997157	0.00275562
Oral	genus	Leptotrichia	Recurrent+Infection	-4.64271	0.997242	0.0018175
Oral	genus	Actinomyces	Recurrent+Infection	-4.78811	0.87869	0.000913042
Oral	genus	Gemella	Recurrent+Infection	-4.88722	0.90947	2.47612e-05
Oral	genus	Granulicatella	Recurrent+Infection	-5.00613	0.912424	0.00062649
Oral	genus	Oribacterium	Recurrent+Infection	-5.03121	0.989523	9.84925e-05
Oral	species	Corynebacterium simulans	Recurrent+Infection	4.94512	1.00378	0.00949311
Oral	species	Klebsiella pneumoniae	Recurrent	3.56956	1.02199	0.0720671
Oral	species	Staphylococcus aureus	Recurrent+Infection	3.35004	1.072	0.0314592
Oral	species	Enterococcus faecalis	Recurrent+Infection	2.19169	0.810876	0.0474265
Oral	species	Fusobacterium canifelinum	Recurrent	-1.18368	0.594236	0.125911
Oral	species	Veillonella parvula	Recurrent	-1.29997	0.642052	0.12279
Oral	species	Tannerella forsythia	Recurrent	-1.31012	0.650228	0.127302
Oral	species	Haemophilus aegyptius	Recurrent	-1.3677	0.706052	0.147832
Oral	species	Hoylesella nanceiensis	Recurrent+Infection	-1.38983	0.673196	0.122685
Oral	species	Candidatus Peptostreptococcus	Recurrent+Infection	-1.50205	0.609871	0.0570041
Oral	species	Rothia aeria	Recurrent	-1.52003	0.613916	0.0477826
Oral	species	Corynebacterium durum	Recurrent	-1.52722	0.578906	0.0412554
Oral	species	Actinomyces oris	Recurrent+Infection	-1.5283	0.574715	0.0344075
Oral	species	Streptococcus anginosus	Recurrent+Infection	-1.55174	0.724815	0.12074
Oral	species	Treponema socranskii	Recurrent+Infection	-1.57785	0.657819	0.0947347
Oral	species	Prevotella intermedia	Recurrent	-1.62393	0.89457	0.174701
Oral	species	Capnocytophaga leadbetteri	Recurrent+Infection	-1.65669	0.684234	0.072628
Oral	species	Capnocytophaga ochracea	Recurrent+Infection	-1.87303	0.55277	0.00948587
Oral	species	Hoylesella shahii	Recurrent+Infection	-1.92537	0.705267	0.0343147
Oral	species	Treponema medium	Recurrent+Infection	-1.98046	0.777487	0.0778771
Oral	species	Neisseria macacae	Recurrent+Infection	-2.01428	0.898547	0.0861553
Oral	species	Campylobacter rectus	Recurrent+Infection	-2.04538	0.972059	0.148047
Oral	species	Alloprevotella tannerae	Recurrent+Infection	-2.10657	0.712683	0.0700444
Oral	species	Streptococcus cristatus	Recurrent	-2.22531	0.700047	0.00915736
Oral	species	Campylobacter gracilis	Recurrent	-2.27199	0.780584	0.0214017
Oral	species	Neisseria elongata	Recurrent+Infection	-2.27467	0.818904	0.024292
Oral	species	Lachnoanaerobaculum orale	Recurrent+Infection	-2.29838	0.859513	0.0341662
Oral	species	Anaeroglobus geminatus	Recurrent	-2.30475	0.749357	0.0256521
Oral	species	Leptotrichia hongkongensis	Recurrent	-2.31275	0.756943	0.0122446
Oral	species	Streptococcus gordonii	Recurrent+Infection	-2.31552	0.909355	0.0599529
Oral	species	Porphyromonas gingivalis	Recurrent	-2.35141	0.952043	0.0833767
Oral	species	Capnocytophaga granulosa	Recurrent	-2.37713	0.827476	0.0202847
Oral	species	Neisseria subflava	Recurrent+Infection	-2.38622	1.13326	0.106579
Oral	species	Porphyromonas endodontalis	Recurrent	-2.4014	0.967686	0.105939
Oral	species	Prevotella nigrescens	Recurrent+Infection	-2.40451	0.801855	0.0413019
Oral	species	Lachnoanaerobaculum gingivalis	Recurrent+Infection	-2.40962	0.728461	0.00811971
Oral	species	Saccharibacteria (TM7) [G-1] bacterium HMT 346	Recurrent+Infection	-2.44515	0.721353	0.00823721
Oral	species	Segatella oris	Recurrent	-2.52469	0.864815	0.0292138
Oral	species	Prevotella denticola	Recurrent+Infection	-2.57804	0.805875	0.0292947
Oral	species	Catonella massiliensis	Recurrent+Infection	-2.60186	0.658064	0.00202558
Oral	species	Peptostreptococcus stomatis	Recurrent	-2.65169	0.823528	0.00894634
Oral	species	Selenomonas noxia	Recurrent+Infection	-2.69319	0.622193	0.000437655
Oral	species	Segatella oulorum	Recurrent+Infection	-2.71435	0.667946	0.0032593
Oral	species	Corynebacterium matruchotii	Recurrent+Infection	-2.77403	0.860866	0.0111298
Oral	species	Porphyromonas pasteri	Recurrent+Infection	-2.89104	1.04115	0.0315092
Oral	species	Fusobacterium animalis	Recurrent+Infection	-2.9029	0.685827	0.00127855
Oral	species	Veillonella rogosae	Recurrent+Infection	-2.91296	0.92942	0.0270665
Oral	species	Saccharibacteria (TM7) [G-1] bacterium HMT 352	Recurrent+Infection	-2.92967	0.833657	0.0039191
Oral	species	Oribacterium asaccharolyticum	Recurrent+Infection	-2.94718	0.906154	0.0104597
Oral	species	Leptotrichia sp. HMT 215	Recurrent+Infection	-2.97887	0.781874	0.00251305
Oral	species	Eubacterium sulci	Recurrent+Infection	-2.9949	0.732226	0.00119453
Oral	species	Selenomonas sputigena	Recurrent+Infection	-3.00763	0.796982	0.0108584
Oral	species	Selenomonas felix	Recurrent+Infection	-3.01167	0.826747	0.0139618
Oral	species	Actinomyces viscosus	Recurrent+Infection	-3.01754	0.735258	0.00117589
Oral	species	Gemella haemolysans	Recurrent+Infection	-3.15551	0.986743	0.0161696
Oral	species	Solobacterium moorei	Recurrent+Infection	-3.28306	0.796179	0.00246104
Oral	species	Neisseria perflava	Recurrent+Infection	-3.38847	1.19855	0.0280968
Oral	species	Prevotella histicola	Recurrent+Infection	-3.41939	1.07201	0.0282581
Oral	species	Prevotella jejuni	Recurrent+Infection	-3.42038	0.990166	0.0107971
Oral	species	Actinomyces marseillensis	Recurrent+Infection	-3.64339	0.855304	0.00280987
Oral	species	Rothia dentocariosa	Recurrent+Infection	-3.64369	0.988418	0.0224371
Oral	species	Streptococcus parasanguinis	Recurrent+Infection	-3.68066	0.863015	0.0112294
Oral	species	Actinomyces graevenitzii	Recurrent+Infection	-3.71965	0.915436	0.0012616
Oral	species	Megasphaera micronuciformis	Recurrent+Infection	-3.7666	0.910081	0.00652032
Oral	species	Leptotrichia wadei	Recurrent+Infection	-3.78397	0.844732	0.000269902
Oral	species	Stomatobaculum longum	Recurrent+Infection	-3.78422	0.829859	0.00019742
Oral	species	Prevotella pallens	Recurrent+Infection	-4.20429	0.926286	0.00105118
Oral	species	Oribacterium sinus	Recurrent+Infection	-4.22582	0.943757	0.00025078
Oral	species	Capnocytophaga gingivalis	Recurrent+Infection	-4.25183	0.907824	0.000184664
Oral	species	Fusobacterium pseudoperiodonticum	Recurrent+Infection	-4.29493	1.12451	0.00292435
Oral	species	Rothia mucilaginosa	Recurrent+Infection	-4.44481	1.06947	0.0110225
Oral	species	Lancefieldella parvula	Recurrent+Infection	-4.44796	0.957344	0.00117693
Oral	species	Gemella sanguinis	Recurrent+Infection	-4.45839	0.771549	4.16093e-06
Oral	species	Segatella salivae	Recurrent+Infection	-4.4942	0.911717	0.000311838
Oral	species	Haemophilus parainfluenzae	Recurrent+Infection	-4.49423	1.10514	0.0126513
Oral	species	Schaalia odontolytica	Recurrent+Infection	-4.50449	0.99156	0.0018122
Oral	species	Prevotella melaninogenica	Recurrent+Infection	-4.65327	1.0881	0.000406648
Oral	species	Granulicatella adiacens	Recurrent+Infection	-4.97611	0.903553	0.000658688
Oral	species	Campylobacter concisus	Recurrent+Infection	-5.28119	1.02201	0.000148012
Oral	species	Veillonella atypica	Recurrent+Infection	-6.08124	1.00923	3.65627e-06
*Recurrent:Re-Infection and Re-None group, Recurrent+Infection:Re-Infection, Re-None and Infection group.

## Sheet: Table S3
Table S3. The taxa abundance of oral microbiota in Re-Infection and Infection groups.
Feature	Level	Coef	Stderr	N	N.not.0	p-val	q-val	Re-Infection	Infection
Limosilactobacillus	genus	-4.03334	1.17448	115	54	0.000844145	0.0233763	3.45461e-05	0.0080435
Streptococcus	genus	-3.79576	1.14024	115	115	0.00119316	0.0260313	0.10776	0.275672
Ligilactobacillus	genus	-2.80357	0.951816	115	36	0.00394973	0.0552393	0	0.000720013
Veillonella	genus	-3.54096	1.2162	115	112	0.00437041	0.0582722	0.00587829	0.0516698
Klebsiella	genus	4.04312	1.4109	115	109	0.00500317	0.062518	0.458725	0.12492
Lacticaseibacillus	genus	-2.8706	1.09987	115	39	0.0103404	0.0986167	0.0108093	0.032101
Rothia	genus	-3.11793	1.28639	115	111	0.0170211	0.139849	0.00222004	0.076694
Haemophilus	genus	-3.0883	1.38508	115	89	0.0278379	0.193968	0.00659285	0.00597913
Scardovia	genus	-1.90076	0.866753	115	30	0.0304544	0.205567	0	0.000647005
Actinomyces	genus	-2.46507	1.15475	115	69	0.0350446	0.226636	2.18186e-05	0.000974283
Lacticaseibacillus casei	species	-2.96423	0.823637	115	22	0.000483877	0.0165717	0.000189094	0.00817945
Veillonella tobetsuensis	species	-4.60457	1.28258	115	81	0.00049879	0.0165717	0.00163458	0.0148786
Streptococcus ilei	species	-4.66454	1.39619	115	82	0.00114741	0.0258166	0.000181821	0.0840905
Ligilactobacillus salivarius	species	-2.80357	0.951816	115	36	0.00394973	0.0552393	0	0.000720013
Klebsiella pneumoniae	species	4.04315	1.41089	115	109	0.00500242	0.062518	0.458703	0.12492
Limosilactobacillus fermentum	species	-2.81416	1.04062	115	43	0.00795427	0.0849914	2.5455e-05	0.00551339
Streptococcus salivarius	species	-3.77359	1.40404	115	98	0.00833472	0.0867533	0.00117275	0.0374457
Veillonella dispar	species	-3.03055	1.32244	115	105	0.023866	0.175342	0.00354734	0.0240348
Rothia aeria	species	-1.82306	0.847531	115	23	0.0337038	0.221952	0	0.00177737
Streptococcus constellatus	species	-1.89512	0.898682	115	34	0.037276	0.231368	3.63643e-06	0.000850925
Rothia mucilaginosa	species	-2.89574	1.40546	115	110	0.0417686	0.246995	0.00186003	0.0684063

## Sheet: Table S4
Table S4. The taxa abundance of gut microbiota in Re-Infection and Infection groups.
Feature	Level	Coef	Stderr	N	N.not.0	p-val	q-val	Re-Infection	Infection
Leuconostoc	genus	5.20542	0.864615	124	32	2.0532e-08	1.31199e-05	0.00767727	0
Coprobacter	genus	4.00469	0.97085	124	29	6.96959e-05	0.0107285	0.00140213	0
Enorma	genus	2.7628	0.923621	124	23	0.00338847	0.0832781	0.00263373	9.35082e-06
Faecalibacterium	genus	-4.40132	1.50034	124	104	0.00403345	0.0954582	0.00864877	0.0542464
Streptococcus	genus	-2.90153	1.14731	124	108	0.0127708	0.177508	0.00219104	0.0152979
Eubacterium	genus	2.67868	1.11621	124	75	0.0179822	0.213334	0.00411682	0.000303902
Anaerotignum	genus	-2.905	1.2378	124	100	0.0206112	0.227079	0.00382916	0.00365617
Ligilactobacillus	genus	-2.95304	1.27994	124	49	0.0228041	0.229478	6.89008e-06	0.00255044
Leuconostoc lactis	species	5.20593	0.863737	124	32	1.98916e-08	1.31199e-05	0.00767727	0
Coprobacter fastidiosus	species	3.42983	0.8812	124	22	0.000165625	0.0172968	0.00119543	0
Bacteroides koreensis	species	-3.24239	0.911081	124	52	0.000539272	0.0275676	3.96179e-05	0.00194731
Streptococcus ilei	species	-3.56715	1.01916	124	52	0.000659009	0.0323928	5.85657e-05	0.0123945
Faecalibacterium longum	species	-5.28396	1.59179	124	79	0.00120272	0.0442416	0.00394112	0.0460715
Mediterraneibacter catenae	species	3.38834	1.09127	124	35	0.0023875	0.0649198	0.00277326	0
Butyricimonas paravirosa	species	-1.74456	0.593529	124	20	0.00396431	0.0954582	5.16756e-05	0.00175562
Bacteroides kribbi	species	-4.34225	1.53409	124	81	0.00547186	0.116551	0.00941874	0.0111602
Bifidobacterium longum	species	3.37717	1.29478	124	117	0.010286	0.162901	0.151563	0.0260958
Enterococcus gallinarum	species	2.06529	0.819401	124	31	0.0130663	0.178787	0.000354839	2.3377e-06
Bacteroides nordii	species	-2.49337	1.01513	124	38	0.0155098	0.200218	0.000105074	0.00145405
Phocaeicola dorei	species	4.163	1.73554	124	89	0.0180348	0.213334	0.0289556	0.00588634
Enterococcus avium	species	2.39111	1.0278	124	48	0.0217162	0.227486	0.00627514	0.000493256
Ligilactobacillus salivarius	species	-2.95304	1.27994	124	49	0.0228041	0.229478	6.89008e-06	0.00255044

## Sheet: Table S5
Table S5. Correlations between species and functional profilings.
Site	Species	species Diff	R-value	q-value	ID	Detail	Level 1	Level 2	Function Diff	R-value
Oral	Enterococcus faecalis	Recurrent+Infection	0.438511	0.00056454	PWY-5265	peptidoglycan biosynthesis II (staphylococci)	Biosynthesis	Cell Structure Biosynthesis
Oral	Klebsiella pneumoniae	Recurrent	-0.366893	0.00815716	PWY-6470	peptidoglycan biosynthesis V (beta-lactam resistance)	Detoxification	Antibiotic Resistance	Recurrent	-3.31202
Oral	Klebsiella pneumoniae	Recurrent	-0.395	0.00150908	DENITRIFICATION-PWY	nitrate reduction I (denitrification)	Degradation/Utilization/Assimilation	Inorganic Nutrient Metabolism	Recurrent+Infection	-3.17494
Oral	Klebsiella pneumoniae	Recurrent	-0.38609	0.005052	HSERMETANA-PWY	L-methionine biosynthesis III	Biosynthesis	Amino Acid Biosynthesis	Recurrent	-1.23018
Oral	Klebsiella pneumoniae	Recurrent	-0.402062	1.64653e-08	PWY-6122	5-aminoimidazole ribonucleotide biosynthesis II	Biosynthesis	Nucleoside and Nucleotide Biosynthesis	Recurrent	-0.545649
Oral	Klebsiella pneumoniae	Recurrent	-0.360449	2.00086e-43	PWY0-1319	CDP-diacylglycerol biosynthesis II	Biosynthesis	Fatty Acid and Lipid Biosynthesis	Recurrent	-0.485739
Oral	Klebsiella pneumoniae	Recurrent	-0.373906	0.00141197	PWY-6123	inosine-5'-phosphate biosynthesis I	Biosynthesis	Nucleoside and Nucleotide Biosynthesis	Recurrent	-0.470751
Oral	Klebsiella pneumoniae	Recurrent	-0.377278	5.4053e-09	PWY-6121	5-aminoimidazole ribonucleotide biosynthesis I	Biosynthesis	Nucleoside and Nucleotide Biosynthesis	Recurrent	-0.454331
Oral	Klebsiella pneumoniae	Recurrent	0.699014	5.44368e-33	GLUCARDEG-PWY	D-glucarate degradation I	Degradation/Utilization/Assimilation	Carboxylate Degradation	Recurrent	3.39009
Oral	Klebsiella pneumoniae	Recurrent	0.698907	8.19374e-26	GALACTARDEG-PWY	D-galactarate degradation I	Degradation/Utilization/Assimilation	Carboxylate Degradation	Recurrent	3.4847
Oral	Klebsiella pneumoniae	Recurrent	0.71882	4.33879e-68	PWY-5181	toluene degradation III (aerobic) (via p-cresol)	Degradation/Utilization/Assimilation	Aromatic Compound Degradation	Recurrent	3.75691
Oral	Klebsiella pneumoniae	Recurrent	0.861	5.35899e-73	GOLPDLCAT-PWY	superpathway of glycerol degradation to 1,3-propanediol	Degradation/Utilization/Assimilation	Alcohol Degradation	Recurrent+Infection	3.77482
Oral	Klebsiella pneumoniae	Recurrent	0.612242	1.46336e-44	PWY-6182	superpathway of salicylate degradation	Degradation/Utilization/Assimilation	Aromatic Compound Degradation	Recurrent	4.15844
Oral	Klebsiella pneumoniae	Recurrent	-0.368712	1.671e-05	PWY-5659	GDP-mannose biosynthesis	Biosynthesis	Carbohydrate Biosynthesis
Oral	Klebsiella pneumoniae	Recurrent	-0.373429	2.18473e-09	PWY-6385	peptidoglycan biosynthesis III (mycobacteria)	Biosynthesis	Cell Structure Biosynthesis
Oral	Klebsiella pneumoniae	Recurrent	-0.371692	2.89272e-09	PWY-6386	UDP-N-acetylmuramoyl-pentapeptide biosynthesis II (lysine-containing)	Biosynthesis	Cell Structure Biosynthesis
Oral	Klebsiella pneumoniae	Recurrent	-0.371776	0.017129	PEPTIDOGLYCANSYN-PWY	peptidoglycan biosynthesis I (meso-diaminopimelate containing)	Biosynthesis	Cell Structure Biosynthesis
Oral	Klebsiella pneumoniae	Recurrent	-0.356632	1.764e-05	PWY-7221	guanosine ribonucleotides de novo biosynthesis	Biosynthesis	Nucleoside and Nucleotide Biosynthesis
Oral	Klebsiella pneumoniae	Recurrent	0.75366	5.73342e-28	ORNARGDEG-PWY	superpathway of L-arginine and L-ornithine degradation	Degradation/Utilization/Assimilation	Amino Acid Degradation
Oral	Klebsiella pneumoniae	Recurrent	0.739715	1.41227e-10	METHYLGALLATE-DEGRADATION-PWY	methylgallate degradation	Degradation/Utilization/Assimilation	Aromatic Compound Degradation
Oral	Klebsiella pneumoniae	Recurrent	0.740643	0.0135853	GALLATE-DEGRADATION-II-PWY	gallate degradation II	Degradation/Utilization/Assimilation	Aromatic Compound Degradation
Oral	Klebsiella pneumoniae	Recurrent	0.739194	1.4486e-57	GALLATE-DEGRADATION-I-PWY	gallate degradation I	Degradation/Utilization/Assimilation	Aromatic Compound Degradation
Oral	Klebsiella pneumoniae	Recurrent	0.408321	3.11669e-43	ARG+POLYAMINE-SYN	superpathway of arginine and polyamine biosynthesis	Biosynthesis	Amine and Polyamine Biosynthesis
Oral	Klebsiella pneumoniae	Recurrent	0.64611	8.63922e-55	FUC-RHAMCAT-PWY	superpathway of fucose and rhamnose degradation	Superpathways
Oral	Klebsiella pneumoniae	Recurrent	0.553877	1.90152e-41	FUCCAT-PWY	fucose degradation	Degradation/Utilization/Assimilation	Carbohydrate Degradation
Oral	Klebsiella pneumoniae	Recurrent	0.450298	5.44368e-33	GALACT-GLUCUROCAT-PWY	superpathway of hexuronide and hexuronate degradation	Superpathways	superpathway of hexuronide and hexuronate degradation
Oral	Klebsiella pneumoniae	Recurrent	0.411181	3.81755e-57	GALACTUROCAT-PWY	D-galacturonate degradation I	Degradation/Utilization/Assimilation	Carboxylate Degradation
Oral	Klebsiella pneumoniae	Recurrent	0.364909	1.10844e-27	GLUCOSE1PMETAB-PWY	glucose and glucose-1-phosphate degradation	Degradation/Utilization/Assimilation	Carbohydrate Degradation
Oral	Klebsiella pneumoniae	Recurrent	0.538994	1.93861e-41	P461-PWY	hexitol fermentation to lactate, formate, ethanol and acetate	Degradation/Utilization/Assimilation	Secondary Metabolite Degradation
Oral	Klebsiella pneumoniae	Recurrent	0.444973	0.00176454	POLYAMSYN-PWY	superpathway of polyamine biosynthesis I	Biosynthesis	Amine and Polyamine Biosynthesis
Oral	Klebsiella pneumoniae	Recurrent	0.683301	2.56934e-41	PWY-5180	toluene degradation I (aerobic) (via o-cresol)	Degradation/Utilization/Assimilation	Aromatic Compound Degradation
Oral	Klebsiella pneumoniae	Recurrent	0.655214	0.00562636	PWY-5415	catechol degradation I (meta-cleavage pathway)	Degradation/Utilization/Assimilation	Aromatic Compound Degradation
Oral	Klebsiella pneumoniae	Recurrent	0.523153	3.09055e-07	PWY-5845	superpathway of menaquinol-9 biosynthesis	Biosynthesis	Cofactor, Carrier, and Vitamin Biosynthesis
Oral	Klebsiella pneumoniae	Recurrent	0.492887	1.91023e-32	PWY-7237	myo-, chiro- and scyllo-inositol degradation	Degradation/Utilization/Assimilation	Secondary Metabolite Degradation
Oral	Klebsiella pneumoniae	Recurrent	0.563481	0.001773	RHAMCAT-PWY	L-rhamnose degradation I	Degradation/Utilization/Assimilation	Carbohydrate Degradation
Oral	Klebsiella pneumoniae	Recurrent	0.827995	0.00277143	THREOCAT-PWY	superpathway of L-threonine metabolism	Degradation/Utilization/Assimilation	Amino Acid Degradation
Oral	Staphylococcus aureus	Recurrent+Infection	0.508213	1.4288e-26	PWY-5265	peptidoglycan biosynthesis II (staphylococci)	Biosynthesis	Cell Structure Biosynthesis
Gut	Bifidobacterium longum	Recurrent	0.595085	7.97504e-16	P124-PWY	Bifidobacterium shunt	Degradation/Utilization/Assimilation	Carbohydrate Degradation	Recurrent	1.32
Gut	Bifidobacterium longum	Recurrent	-0.394905	1.75617e-10	PWY-5973	cis-vaccenate biosynthesis	Biosynthesis	Fatty Acid and Lipid Biosynthesis
Gut	Bifidobacterium longum	Recurrent	0.388314	1.3473e-08	PWY-6317	D-galactose degradation I (Leloir pathway)	Degradation/Utilization/Assimilation	Carbohydrate Degradation
Gut	Bifidobacterium longum	Recurrent	0.589696	2.7324e-08	P122-PWY	heterolactic fermentation	Generation of Precursor Metabolites and Energy	Fermentation	Recurrent	1.26596
Gut	Bifidobacterium longum	Recurrent	-0.385107	1.23444e-07	PWY-7663	gondoate biosynthesis (anaerobic)	Biosynthesis	Fatty Acid and Lipid Biosynthesis
Gut	Bifidobacterium longum	Recurrent	-0.407558	7.68e-06	PWY0-1296	purine ribonucleosides degradation	Degradation/Utilization/Assimilation	Nucleoside and Nucleotide Degradation
Gut	Bifidobacterium longum	Recurrent	-0.408449	1.323e-05	COBALSYN-PWY	superpathway of adenosylcobalamin salvage from cobinamide I	Biosynthesis	Cofactor, Carrier, and Vitamin Biosynthesis
Gut	Bifidobacterium longum	Recurrent	-0.385824	1.622e-05	PWY-6269	superpathway of adenosylcobalamin salvage from cobinamide II	Biosynthesis	Cofactor, Carrier, and Vitamin Biosynthesis
Gut	Bifidobacterium longum	Recurrent	-0.383866	1.929e-05	PWY-5509	adenosylcobalamin biosynthesis from adenosylcobinamide-GDP I	Biosynthesis	Cofactor, Carrier, and Vitamin Biosynthesis
Gut	Bifidobacterium longum	Recurrent	-0.363562	6.185e-05	PANTO-PWY	phosphopantothenate biosynthesis I	Biosynthesis	Cofactor, Carrier, and Vitamin Biosynthesis
Gut	Bifidobacterium longum	Recurrent	-0.360622	0.00019886	PWY0-1297	superpathway of purine deoxyribonucleosides degradation	Degradation/Utilization/Assimilation	Nucleoside and Nucleotide Degradation
Gut	Bifidobacterium longum	Recurrent	-0.420246	0.00043943	PWY-7242	D-fructuronate degradation	Degradation/Utilization/Assimilation	Secondary Metabolite Degradation
Gut	Bifidobacterium longum	Recurrent	-0.365929	0.00079828	PWY-7196	superpathway of pyrimidine ribonucleosides salvage	Biosynthesis	Nucleoside and Nucleotide Biosynthesis
Gut	Bifidobacterium longum	Recurrent	-0.430689	0.00125571	GALACTUROCAT-PWY	D-galacturonate degradation I	Degradation/Utilization/Assimilation	Carboxylate Degradation
Gut	Bifidobacterium longum	Recurrent	-0.383967	0.00132557	PWY-6700	queuosine biosynthesis I (de novo)	Macromolecule Modification	Nucleic Acid Processing
Gut	Bifidobacterium longum	Recurrent	-0.376051	0.00301002	FASYN-ELONG-PWY	fatty acid elongation -- saturated	Biosynthesis	Fatty Acid and Lipid Biosynthesis
Gut	Bifidobacterium longum	Recurrent	-0.356672	0.00565207	PWY-7197	pyrimidine deoxyribonucleotide phosphorylation	Biosynthesis	Nucleoside and Nucleotide Biosynthesis
Gut	Bifidobacterium longum	Recurrent	-0.379066	0.0187022	PWY-6507	4-deoxy-L-threo-hex-4-enopyranuronate degradation	Degradation/Utilization/Assimilation	Secondary Metabolite Degradation	Recurrent	-0.363968
Gut	Bifidobacterium longum	Recurrent	-0.372494	0.0189637	GALACT-GLUCUROCAT-PWY	superpathway of hexuronide and hexuronate degradation	Superpathways	superpathway of hexuronide and hexuronate degradation	Recurrent+Infection	-0.611869
Gut	Bifidobacterium longum	Recurrent	-0.357924	0.0291249	GLUCUROCAT-PWY	superpathway of beta-D-glucuronosides degradation	Degradation/Utilization/Assimilation	Carboxylate Degradation	Recurrent+Infection	-0.692693
Gut	Corynebacterium striatum	Recurrent	0.638872	0.00788658	PWY-7007	methyl ketone biosynthesis (engineered)	Generation of Precursor Metabolites and Energy	methyl ketone biosynthesis	Recurrent	2.85906
Gut	Enterococcus avium	Recurrent	0.36937	3.77587e-18	LACTOSECAT-PWY	lactose and galactose degradation I	Degradation/Utilization/Assimilation	Carbohydrate Degradation
Gut	Enterococcus avium	Recurrent	0.426304	7.958e-05	PWY-6470	peptidoglycan biosynthesis V (beta-lactam resistance)	Detoxification	Antibiotic Resistance
Gut	Enterococcus avium	Recurrent	0.378234	0.00360386	PWY-5910	superpathway of geranylgeranyldiphosphate biosynthesis I (via mevalonate)	Biosynthesis	Polyprenyl Biosynthesis
Gut	Enterococcus avium	Recurrent	0.37776	0.00858023	PWY-922	mevalonate pathway I (eukaryotes and bacteria)	Biosynthesis	Secondary Metabolite Biosynthesis
Gut	Enterococcus hirae	Recurrent+Infection	0.428516	1.24774e-31	PWY-922	mevalonate pathway I (eukaryotes and bacteria)	Biosynthesis	Secondary Metabolite Biosynthesis
Gut	Enterococcus hirae	Recurrent+Infection	0.426447	1.48225e-24	PWY-5910	superpathway of geranylgeranyldiphosphate biosynthesis I (via mevalonate)	Biosynthesis	Polyprenyl Biosynthesis
Gut	Enterococcus hirae	Recurrent+Infection	0.621326	9.28026e-22	PWY-6470	peptidoglycan biosynthesis V (beta-lactam resistance)	Detoxification	Antibiotic Resistance
Gut	Enterococcus hirae	Recurrent+Infection	-0.362167	3.60429e-07	NONMEVIPP-PWY	methylerythritol phosphate pathway I	Biosynthesis	Secondary Metabolite Biosynthesis
Gut	Enterococcus hirae	Recurrent+Infection	-0.362167	3.60429e-07	PWY-7560	methylerythritol phosphate pathway II	Biosynthesis	Secondary Metabolite Biosynthesis
Gut	Enterococcus hirae	Recurrent+Infection	-0.377044	5.81175e-07	GLYCOCAT-PWY	glycogen degradation I	Degradation/Utilization/Assimilation	Carbohydrate Degradation
Gut	Enterococcus hirae	Recurrent+Infection	-0.436409	0.00278308	PWY-6892	thiazole component of thiamne diphosphate biosynthesis	Biosynthesis	Cofactor, Carrier, and Vitamin Biosynthesis
*"Diff" was the the difference abundance compared with CON groups. Recurrent:Re-Infection and Re-None group, Recurrent+Infection:Re-Infection, Re-None and Infection group.

## Sheet: Table S6
Table S6. The difference of functional pathways between Re-Infection and Infection groups.
Site	ID	Pathway	Level 1	Level 2	Coef	Stderr	p-val	q-val
oral	PWY-6182	superpathway of salicylate degradation	Degradation/Utilization/Assimilation	Aromatic Compound Degradation	3.04478	1.06457	0.00508499	0.0867344
oral	HCAMHPDEG-PWY	3-phenylpropanoate and 3-(3-hydroxyphenyl)propanoate degradation to 2-hydroxypentadienoate	Degradation/Utilization/Assimilation	Aromatic Compound Degradation	3.03596	1.19994	0.0128458	0.135831
oral	PWY-6690	cinnamate and 3-hydroxycinnamate degradation to 2-hydroxypentadienoate	Degradation/Utilization/Assimilation	Aromatic Compound Degradation	3.03596	1.19994	0.0128458	0.135831
oral	PWY-5417	catechol degradation III (ortho-cleavage pathway)	Degradation/Utilization/Assimilation	Aromatic Compound Degradation	3.00874	1.08188	0.00639502	0.0955376
oral	PWY-5431	aromatic compounds degradation via beta-ketoadipate	Degradation/Utilization/Assimilation	Aromatic Compound Degradation	3.00874	1.08188	0.00639502	0.0955376
oral	PWY-6185	4-methylcatechol degradation (ortho cleavage)	Degradation/Utilization/Assimilation	Aromatic Compound Degradation	2.93137	1.05454	0.00641855	0.0955376
oral	CATECHOL-ORTHO-CLEAVAGE-PWY	catechol degradation to beta-ketoadipate	Degradation/Utilization/Assimilation	Aromatic Compound Degradation	2.92786	1.08656	0.00817393	0.106911
oral	AST-PWY	L-arginine degradation II (AST pathway)	Degradation/Utilization/Assimilation	Amino Acid Degradation	2.85705	1.12856	0.0127941	0.135831
oral	PWY-5181	toluene degradation III (aerobic) (via p-cresol)	Degradation/Utilization/Assimilation	Aromatic Compound Degradation	2.81041	1.06533	0.00956932	0.116947
oral	PWY0-1277	3-phenylpropanoate and 3-(3-hydroxyphenyl)propanoate degradation	Degradation/Utilization/Assimilation	Aromatic Compound Degradation	2.57185	1.11224	0.0226562	0.185936
oral	PROTOCATECHUATE-ORTHO-CLEAVAGE-PWY	protocatechuate degradation II (ortho-cleavage pathway)	Degradation/Utilization/Assimilation	Aromatic Compound Degradation	2.49842	1.01988	0.0159034	0.151293
oral	PWY0-321	phenylacetate degradation I (aerobic)	Degradation/Utilization/Assimilation	Aromatic Compound Degradation	2.37	0.994857	0.0189554	0.166092
oral	FUCCAT-PWY	fucose degradation	Degradation/Utilization/Assimilation	Carbohydrate Degradation	2.12013	0.947997	0.0273787	0.202463
oral	GLYOXYLATE-BYPASS	glyoxylate cycle	Generation of Precursor Metabolites and Energy	glyoxylate cycle	2.05418	0.768288	0.00866646	0.108191
oral	FUC-RHAMCAT-PWY	superpathway of fucose and rhamnose degradation	Superpathways		1.96374	0.859551	0.02429	0.191853
oral	PPGPPMET-PWY	ppGpp metabolism	Biosynthesis	Metabolic Regulator Biosynthesis	1.86119	0.634271	0.00408298	0.0813745
oral	FAO-PWY	fatty acid beta-oxidation I (generic)	Degradation/Utilization/Assimilation	Fatty Acid and Lipid Degradation	1.83562	0.726954	0.0130196	0.136794
oral	TCA-GLYOX-BYPASS	superpathway of glyoxylate bypass and TCA	Superpathways	superpathway of glyoxylate bypass and TCA	1.77221	0.660792	0.00846941	0.107875
oral	PYRIDOXSYN-PWY	pyridoxal 5'-phosphate biosynthesis I	Biosynthesis	Cofactor, Carrier, and Vitamin Biosynthesis	1.71027	0.633095	0.00801831	0.106911
oral	PWY0-845	superpathway of pyridoxal 5'-phosphate biosynthesis and salvage	Biosynthesis	Cofactor, Carrier, and Vitamin Biosynthesis	1.61843	0.539992	0.0033817	0.075503
oral	PWY-7242	D-fructuronate degradation	Degradation/Utilization/Assimilation	Secondary Metabolite Biosynthesis	1.58965	0.673571	0.0200685	0.171953
oral	UBISYN-PWY	superpathway of ubiquinol-8 biosynthesis (prokaryotic)	Biosynthesis	Cofactor, Carrier, and Vitamin Biosynthesis	1.46476	0.593553	0.0151649	0.149555
oral	PWY-5855	ubiquinol-7 biosynthesis (prokaryotic)	Biosynthesis	Cofactor, Carrier, and Vitamin Biosynthesis	1.45379	0.595614	0.0162789	0.151293
oral	PWY-5856	ubiquinol-9 biosynthesis (prokaryotic)	Biosynthesis	Cofactor, Carrier, and Vitamin Biosynthesis	1.45379	0.595614	0.0162789	0.151293
oral	PWY-5857	ubiquinol-10 biosynthesis (prokaryotic)	Biosynthesis	Cofactor, Carrier, and Vitamin Biosynthesis	1.45379	0.595614	0.0162789	0.151293
oral	PWY-6708	ubiquinol-8 biosynthesis (prokaryotic)	Biosynthesis	Cofactor, Carrier, and Vitamin Biosynthesis	1.45379	0.595614	0.0162789	0.151293
oral	SO4ASSIM-PWY	assimilatory sulfate reduction I	Degradation/Utilization/Assimilation	Inorganic Nutrient Metabolism	1.41418	0.492232	0.00489615	0.0867344
oral	PWY0-1415	superpathway of heme b biosynthesis from uroporphyrinogen-III	Biosynthesis	Cofactor, Carrier, and Vitamin Biosynthesis	1.40828	0.418468	0.00105943	0.0556718
oral	GLYCOLYSIS-TCA-GLYOX-BYPASS	superpathway of glycolysis, pyruvate dehydrogenase, TCA, and glyoxylate bypass	Generation of Precursor Metabolites and Energy	superpathway of glycolysis, pyruvate dehydrogenase, TCA, and glyoxylate bypass	1.39111	0.535669	0.0107155	0.125013
oral	REDCITCYC	TCA cycle VI (Helicobacter)	Generation of Precursor Metabolites and Energy	TCA cycle	1.30964	0.293418	1.98881e-05	0.0461802
oral	P105-PWY	TCA cycle IV (2-oxoglutarate decarboxylase)	Generation of Precursor Metabolites and Energy	TCA cycle	1.29227	0.507286	0.0122598	0.13355
oral	SULFATE-CYS-PWY	superpathway of sulfate assimilation and cysteine biosynthesis	Degradation/Utilization/Assimilation	Inorganic Nutrient Metabolism	1.26509	0.369321	0.000868876	0.0556718
oral	PWY-6519	8-amino-7-oxononanoate biosynthesis I	Biosynthesis	Other Biosynthesis	1.25495	0.514201	0.0162896	0.151293
oral	BIOTIN-BIOSYNTHESIS-PWY	biotin biosynthesis I	Biosynthesis	Cofactor, Carrier, and Vitamin Biosynthesis	1.21507	0.473821	0.011709	0.130087
oral	GLUTORN-PWY	L-ornithine biosynthesis I	Biosynthesis	Amino Acid Biosynthesis	0.987115	0.304441	0.00157705	0.0556718
oral	PWY-7254	TCA cycle VII (acetate-producers)	Generation of Precursor Metabolites and Energy	TCA cycle	0.948313	0.310631	0.00285402	0.0705003
oral	PWY-6969	TCA cycle V (2-oxoglutarate synthase)	Generation of Precursor Metabolites and Energy	TCA cycle	0.900852	0.239092	0.00026871	0.0520073
oral	PYRIDNUCSYN-PWY	NAD de novo biosynthesis I (from aspartate)	Biosynthesis	Cofactor, Carrier, and Vitamin Biosynthesis	0.879374	0.364313	0.01747	0.160337
oral	HISDEG-PWY	L-histidine degradation I	Degradation/Utilization/Assimilation	Amino Acid Degradation	0.866368	0.390843	0.0287422	0.206623
oral	TCA	TCA cycle I (prokaryotic)	Generation of Precursor Metabolites and Energy	TCA cycle	0.785014	0.254321	0.00257176	0.064909
oral	ARGSYNBSUB-PWY	L-arginine biosynthesis II (acetyl cycle)	Biosynthesis	Amino Acid Biosynthesis	0.728317	0.254695	0.00509288	0.0867344
oral	GLYCOLYSIS-E-D	superpathway of glycolysis and the Entner-Doudoroff pathway	Generation of Precursor Metabolites and Energy		0.600576	0.283666	0.0365391	0.240128
oral	PANTO-PWY	phosphopantothenate biosynthesis I	Biosynthesis	Cofactor, Carrier, and Vitamin Biosynthesis	0.4537	0.191049	0.0193235	0.168049
oral	PWY-6163	chorismate biosynthesis from 3-dehydroquinate	Biosynthesis	Aromatic Compound Biosynthesis	-0.202879	0.096005	0.036886	0.240128
oral	COMPLETE-ARO-PWY	superpathway of aromatic amino acid biosynthesis	Biosynthesis	Amino Acid Biosynthesis	-0.223337	0.0937053	0.0188998	0.166092
oral	ARO-PWY	chorismate biosynthesis I	Biosynthesis	Aromatic Compound Biosynthesis	-0.226031	0.0947277	0.0187678	0.166092
oral	THRESYN-PWY	superpathway of L-threonine biosynthesis	Biosynthesis	Amino Acid Biosynthesis	-0.244157	0.0904201	0.00804537	0.106911
oral	CALVIN-PWY	Calvin-Benson-Bassham cycle	Biosynthesis	Carbohydrate Biosynthesis	-0.244392	0.0854327	0.0050769	0.0867344
oral	PWY-3001	superpathway of L-isoleucine biosynthesis I	Biosynthesis	Amino Acid Biosynthesis	-0.268456	0.0964658	0.00636072	0.0955376
oral	PWY-5103	L-isoleucine biosynthesis III	Biosynthesis	Amino Acid Biosynthesis	-0.302866	0.12798	0.0197385	0.170017
oral	PWY0-162	superpathway of pyrimidine ribonucleotides de novo biosynthesis	Biosynthesis	Nucleoside and Nucleotide Biosynthesis	-0.305457	0.109297	0.00614784	0.0955376
oral	BRANCHED-CHAIN-AA-SYN-PWY	superpathway of branched chain amino acid biosynthesis	Biosynthesis	Amino Acid Biosynthesis	-0.306939	0.118182	0.0107089	0.125013
oral	PWY-5101	L-isoleucine biosynthesis II	Biosynthesis	Amino Acid Biosynthesis	-0.311523	0.125909	0.0149105	0.149555
oral	PWY-7228	superpathway of guanosine nucleotides de novo biosynthesis I	Biosynthesis	Nucleoside and Nucleotide Biosynthesis	-0.315884	0.121753	0.0107887	0.125013
oral	ILEUSYN-PWY	L-isoleucine biosynthesis I (from threonine)	Biosynthesis	Amino Acid Biosynthesis	-0.317798	0.124877	0.0123438	0.13355
oral	VALSYN-PWY	L-valine biosynthesis	Biosynthesis	Amino Acid Biosynthesis	-0.317798	0.124877	0.0123438	0.13355
oral	PWY-2942	L-lysine biosynthesis III	Biosynthesis	Amino Acid Biosynthesis	-0.319854	0.088481	0.000458004	0.0556718
oral	PWY-6125	superpathway of guanosine nucleotides de novo biosynthesis II	Biosynthesis	Nucleoside and Nucleotide Biosynthesis	-0.343032	0.123861	0.00661029	0.0971461
oral	PWY-7221	guanosine ribonucleotides de novo biosynthesis	Biosynthesis	Nucleoside and Nucleotide Biosynthesis	-0.349252	0.130164	0.00844039	0.107875
oral	PWY-7234	inosine-5'-phosphate biosynthesis III	Biosynthesis	Nucleoside and Nucleotide Biosynthesis	-0.352204	0.143443	0.0156697	0.150297
oral	PWY-7208	superpathway of pyrimidine nucleobases salvage	Biosynthesis	Nucleoside and Nucleotide Biosynthesis	-0.361833	0.132267	0.00728009	0.102013
oral	PWY-6147	6-hydroxymethyl-dihydropterin diphosphate biosynthesis I	Biosynthesis	Cofactor, Carrier, and Vitamin Biosynthesis	-0.375058	0.134754	0.00635409	0.0955376
oral	PWY-7197	pyrimidine deoxyribonucleotide phosphorylation	Biosynthesis	Nucleoside and Nucleotide Biosynthesis	-0.389211	0.130925	0.00363954	0.0789813
oral	PWY-841	superpathway of purine nucleotides de novo biosynthesis I	Biosynthesis	Nucleoside and Nucleotide Biosynthesis	-0.39233	0.121449	0.00163844	0.0556718
oral	PWY-5686	UMP biosynthesis I	Biosynthesis	Nucleoside and Nucleotide Biosynthesis	-0.404988	0.124863	0.00157171	0.0556718
oral	UDPNAGSYN-PWY	UDP-N-acetyl-D-glucosamine biosynthesis I	Biosynthesis	Carbohydrate Biosynthesis	-0.406935	0.132376	0.00267385	0.06676
oral	PWY-7220	adenosine deoxyribonucleotides de novo biosynthesis II	Biosynthesis	Nucleoside and Nucleotide Biosynthesis	-0.419563	0.155683	0.00816533	0.106911
oral	PWY-7222	guanosine deoxyribonucleotides de novo biosynthesis II	Biosynthesis	Nucleoside and Nucleotide Biosynthesis	-0.419563	0.155683	0.00816533	0.106911
oral	PWY-7229	superpathway of adenosine nucleotides de novo biosynthesis I	Biosynthesis	Nucleoside and Nucleotide Biosynthesis	-0.419662	0.132234	0.00196134	0.0569279
oral	PWY-5667	CDP-diacylglycerol biosynthesis I	Biosynthesis	Fatty Acid and Lipid Biosynthesis	-0.428109	0.134848	0.00195435	0.0569279
oral	PWY0-1319	CDP-diacylglycerol biosynthesis II	Biosynthesis	Fatty Acid and Lipid Biosynthesis	-0.428109	0.134848	0.00195435	0.0569279
oral	PWY-6126	superpathway of adenosine nucleotides de novo biosynthesis II	Biosynthesis	Nucleoside and Nucleotide Biosynthesis	-0.428858	0.132921	0.00165943	0.0556718
oral	COA-PWY	superpathway of purine nucleotides de novo biosynthesis I	Biosynthesis	Nucleoside and Nucleotide Biosynthesis	-0.430589	0.137446	0.0022291	0.0615068
oral	PWY-7219	adenosine ribonucleotides de novo biosynthesis	Biosynthesis	Nucleoside and Nucleotide Biosynthesis	-0.43616	0.134477	0.00157203	0.0556718
oral	PWY-6123	inosine-5'-phosphate biosynthesis I	Biosynthesis	Nucleoside and Nucleotide Biosynthesis	-0.441433	0.139072	0.00195811	0.0569279
oral	PWY-6386	UDP-N-acetylmuramoyl-pentapeptide biosynthesis II (lysine-containing)	Biosynthesis	Cell Structure Biosynthesis	-0.445235	0.142181	0.0022382	0.0615068
oral	PEPTIDOGLYCANSYN-PWY	peptidoglycan biosynthesis I (meso-diaminopimelate containing)	Biosynthesis	Cell Structure Biosynthesis	-0.44525	0.137556	0.00160502	0.0556718
oral	PWY-6121	5-aminoimidazole ribonucleotide biosynthesis I	Biosynthesis	Nucleoside and Nucleotide Biosynthesis	-0.446777	0.134374	0.00120887	0.0556718
oral	PWY-6385	peptidoglycan biosynthesis III (mycobacteria)	Biosynthesis	Cell Structure Biosynthesis	-0.448984	0.137161	0.00142776	0.0556718
oral	PWY-6387	UDP-N-acetylmuramoyl-pentapeptide biosynthesis I (meso-diaminopimelate containing)	Biosynthesis	Cell Structure Biosynthesis	-0.449277	0.137878	0.00149777	0.0556718
oral	PWY-6122	5-aminoimidazole ribonucleotide biosynthesis II	Biosynthesis	Nucleoside and Nucleotide Biosynthesis	-0.522189	0.149837	0.0007122	0.0556718
oral	PWY-6277	superpathway of 5-aminoimidazole ribonucleotide biosynthesis	Biosynthesis	Nucleoside and Nucleotide Biosynthesis	-0.522189	0.149837	0.0007122	0.0556718
oral	GLYCOGENSYNTH-PWY	glycogen biosynthesis I (from ADP-D-Glucose)	Biosynthesis	Carbohydrate Biosynthesis	-0.538224	0.238633	0.0261208	0.198066
oral	PWY-6906	chitin derivatives degradation	Degradation/Utilization/Assimilation	Carbohydrate Degradation	-0.998822	0.449288	0.0282903	0.205925
oral	PWY-5659	GDP-mannose biosynthesis	Biosynthesis	Carbohydrate Biosynthesis	-1.04796	0.471845	0.0284396	0.205983
oral	P441-PWY	superpathway of N-acetylneuraminate degradation	Degradation/Utilization/Assimilation	Carboxylate Degradation	-1.16835	0.559301	0.0390627	0.248436
oral	PWY-6471	peptidoglycan biosynthesis IV (Enterococcus faecium)	Biosynthesis	Cell Structure Biosynthesis	-1.39276	0.635794	0.030632	0.212041
oral	PWY-4984	urea cycle	Degradation/Utilization/Assimilation	Inorganic Nutrient Metabolism	-1.69154	0.751717	0.0264602	0.198836
oral	ARGORNPROST-PWY	L-arginine degradation (Stickland reaction)	Degradation/Utilization/Assimilation	Amino Acid Degradation	-1.72213	0.555927	0.00248534	0.0643757
oral	PWY-2941	L-lysine biosynthesis II	Biosynthesis	Amino Acid Biosynthesis	-1.72458	0.74642	0.0227627	0.185936
oral	P164-PWY	purine nucleobases degradation I (anaerobic)	Degradation/Utilization/Assimilation	Nucleoside and Nucleotide Degradation	-1.86298	0.694994	0.00850181	0.107875
oral	PWY-7003	glycerol degradation to butanol	Generation of Precursor Metabolites and Energy	Fermentation	-1.90607	0.885609	0.033603	0.225509
oral	P108-PWY	pyruvate fermentation to propanoate I	Generation of Precursor Metabolites and Energy	Fermentation	-2.33927	0.828509	0.0056578	0.0928423
oral	PWY-5529	superpathway of bacteriochlorophyll a biosynthesis	Biosynthesis	Tetrapyrrole Biosynthesis	-2.51942	1.0921	0.0229653	0.185936
oral	PWY-5177	glutaryl-CoA degradation	Degradation/Utilization/Assimilation	Carboxylate Degradation	-2.56014	0.895805	0.0051174	0.0867344
oral	PWY-6749	CMP-legionaminate biosynthesis I	Biosynthesis	Carbohydrate Biosynthesis	-2.59743	1.23336	0.037524	0.243382
oral	PWY-7456	beta-(1,4)-mannan degradation	Degradation/Utilization/Assimilation	Carbohydrate Degradation	-2.66462	1.10712	0.0177897	0.161358
oral	PWY-6470	peptidoglycan biosynthesis V (beta-lactam resistance)	Detoxification	Antibiotic Resistance	-2.78562	0.944058	0.00388892	0.081352
oral	PWY-5910	superpathway of geranylgeranyldiphosphate biosynthesis I (via mevalonate)	Biosynthesis	Polyprenyl Biosynthesis	-2.96105	0.856278	0.000779561	0.0556718
oral	PWY-6572	chondroitin sulfate degradation I (bacterial)	Degradation/Utilization/Assimilation	Carbohydrate Degradation	-2.9773	1.18459	0.0134353	0.139896
oral	CHLOROPHYLL-SYN	3,8-divinyl-chlorophyllide a biosynthesis I (aerobic, light-dependent)	Biosynthesis	Secondary Metabolite Biosynthesis	-3.03307	1.29122	0.0206427	0.175576
oral	PWY-922	mevalonate pathway I (eukaryotes and bacteria)	Biosynthesis	Secondary Metabolite Biosynthesis	-3.04688	0.887049	0.000842182	0.0556718
oral	P122-PWY	heterolactic fermentation	Generation of Precursor Metabolites and Energy	Fermentation	-3.17386	0.995267	0.00186879	0.0569279
oral	METH-ACETATE-PWY	methanogenesis from acetate	Generation of Precursor Metabolites and Energy	Respiration	-3.17839	1.17941	0.00816739	0.106911
oral	CODH-PWY	reductive acetyl coenzyme A pathway I (homoacetogenic bacteria)	Degradation/Utilization/Assimilation	C1 Compound Utilization and Assimilation	-3.18002	1.32475	0.018084	0.162756
oral	TEICHOICACID-PWY	poly(glycerol phosphate) wall teichoic acid biosynthesis	Biosynthesis	Cell Structure Biosynthesis	-3.2495	1.13278	0.00495962	0.0867344
oral	P124-PWY	Bifidobacterium shunt	Degradation/Utilization/Assimilation	Carbohydrate Degradation	-3.31011	1.00105	0.00128255	0.0556718
oral	PWY490-3	nitrate reduction VI (assimilatory)	Degradation/Utilization/Assimilation	Inorganic Nutrient Metabolism	-3.61069	1.10047	0.00139311	0.0556718
gut	CODH-PWY	reductive acetyl coenzyme A pathway I (homoacetogenic bacteria)	Degradation/Utilization/Assimilation	C1 Compound Utilization and Assimilation	2.83422	1.30265	0.0315862	0.215657
gut	PWY-5005	biotin biosynthesis II	Biosynthesis	Cofactor, Carrier, and Vitamin Biosynthesis	1.59666	0.776966	0.042106	0.244551
gut	GLUCOSE1PMETAB-PWY	glucose and glucose-1-phosphate degradation	Degradation/Utilization/Assimilation	Carbohydrate Degradation	1.4742	0.609435	0.0171057	0.171627
gut	PWY0-1479	tRNA processing	Macromolecule Modification	Nucleic Acid Processing	1.24684	0.427903	0.00427819	0.112264
gut	PWY-5971	palmitate biosynthesis II (bacteria and plant cytoplasm)	Biosynthesis	Fatty Acid and Lipid Biosynthesis	1.2343	0.570581	0.0325576	0.218681
gut	PWY-6891	thiazole component of thiamine diphosphate biosynthesis II	Biosynthesis	Cofactor, Carrier, and Vitamin Biosynthesis	0.974529	0.463518	0.0376572	0.233668
gut	PWY-6628	superpathway of L-phenylalanine biosynthesis	Biosynthesis	Amino Acid Biosynthesis	0.954962	0.353844	0.00798905	0.128904
gut	PWY-6630	superpathway of L-tyrosine biosynthesis	Biosynthesis	Amino Acid Biosynthesis	0.948984	0.352517	0.00814387	0.128904
gut	PWY-5347	superpathway of L-methionine biosynthesis (transsulfuration)	Biosynthesis	Amino Acid Biosynthesis	0.904559	0.27546	0.00135111	0.0679835
gut	PWY-6895	superpathway of thiamine diphosphate biosynthesis II	Biosynthesis	Cofactor, Carrier, and Vitamin Biosynthesis	0.904075	0.330727	0.00723805	0.125107
gut	P4-PWY	superpathway of L-lysine, L-threonine and L-methionine biosynthesis I	Biosynthesis	Amino Acid Biosynthesis	0.820296	0.265735	0.0025256	0.0852496
gut	PWY-5154	L-arginine biosynthesis III (via N-acetyl-L-citrulline)	Biosynthesis	Amino Acid Biosynthesis	0.819882	0.323619	0.0126163	0.161638
gut	PWY0-781	aspartate superpathway	Superpathways		0.812736	0.28536	0.00519681	0.115939
gut	PWY-5189	tetrapyrrole biosynthesis II (from glycine)	Biosynthesis	Tetrapyrrole Biosynthesis	0.79637	0.321355	0.014633	0.164342
gut	GLYCOLYSIS-E-D	superpathway of glycolysis and the Entner-Doudoroff pathway	Generation of Precursor Metabolites and Energy		0.787633	0.279945	0.00574954	0.115939
gut	PWY-6892	thiazole component of thiamne diphosphate biosynthesis	Biosynthesis	Cofactor, Carrier, and Vitamin Biosynthesis	0.77044	0.350358	0.0298443	0.20968
gut	PYRIDNUCSYN-PWY	NAD de novo biosynthesis I (from aspartate)	Biosynthesis	Cofactor, Carrier, and Vitamin Biosynthesis	0.757169	0.363759	0.0395683	0.238951
gut	PWY-5188	tetrapyrrole biosynthesis I (from glutamate)	Biosynthesis	Tetrapyrrole Biosynthesis	0.721199	0.300067	0.0178116	0.171627
gut	PYRIDNUCSAL-PWY	NAD salvage pathway I (PNC VI cycle)	Biosynthesis	Cofactor, Carrier, and Vitamin Biosynthesis	0.670467	0.294463	0.0246088	0.192837
gut	HSERMETANA-PWY	L-methionine biosynthesis III	Biosynthesis	Amino Acid Biosynthesis	0.6486	0.315511	0.0420357	0.244551
gut	TCA	TCA cycle I (prokaryotic)	Generation of Precursor Metabolites and Energy	TCA cycle	0.647097	0.313188	0.0410208	0.241468
gut	NONMEVIPP-PWY	methylerythritol phosphate pathway I	Biosynthesis	Secondary Metabolite Biosynthesis	0.597756	0.277755	0.0334443	0.218808
gut	PWY-7560	methylerythritol phosphate pathway II	Biosynthesis	Secondary Metabolite Biosynthesis	0.597756	0.277755	0.0334443	0.218808
gut	PENTOSE-P-PWY	pentose phosphate pathway	Generation of Precursor Metabolites and Energy	Pentose Phosphate Pathways	0.596023	0.26142	0.0244227	0.192837
gut	PWY-5121	superpathway of geranylgeranyl diphosphate biosynthesis II (via MEP)	Biosynthesis	Polyprenyl Biosynthesis	0.594973	0.268112	0.0284071	0.205642
gut	PWY-7211	superpathway of pyrimidine deoxyribonucleotides de novo biosynthesis	Biosynthesis	Nucleoside and Nucleotide Biosynthesis	0.591565	0.243354	0.01658	0.171627
gut	PWY-6147	6-hydroxymethyl-dihydropterin diphosphate biosynthesis I	Biosynthesis	Cofactor, Carrier, and Vitamin Biosynthesis	0.586918	0.200769	0.00415844	0.111816
gut	PWY-6612	superpathway of tetrahydrofolate biosynthesis	Biosynthesis	Cofactor, Carrier, and Vitamin Biosynthesis	0.540051	0.199475	0.00779822	0.128671
gut	FERMENTATION-PWY	mixed acid fermentation	Generation of Precursor Metabolites and Energy	Fermentation	0.516586	0.223453	0.0225363	0.186421
gut	FOLSYN-PWY	superpathway of tetrahydrofolate biosynthesis and salvage	Biosynthesis	Cofactor, Carrier, and Vitamin Biosynthesis	0.485993	0.185254	0.009866	0.141369
gut	PRPP-PWY	superpathway of histidine, purine, and pyrimidine biosynthesis	Superpathways		0.476438	0.213738	0.0277185	0.205074
gut	PWY-6901	superpathway of glucose and xylose degradation	Degradation/Utilization/Assimilation	Carbohydrate Degradation	0.465117	0.224332	0.040336	0.239163
gut	PWY-5103	L-isoleucine biosynthesis III	Biosynthesis	Amino Acid Biosynthesis	0.450075	0.19779	0.0246951	0.192837
gut	PWY-7187	pyrimidine deoxyribonucleotides de novo biosynthesis II	Biosynthesis	Nucleoside and Nucleotide Biosynthesis	0.445119	0.131533	0.000972413	0.0636738
gut	BRANCHED-CHAIN-AA-SYN-PWY	superpathway of branched chain amino acid biosynthesis	Biosynthesis	Amino Acid Biosynthesis	0.432329	0.186096	0.0218984	0.185528
gut	PWY-5101	L-isoleucine biosynthesis II	Biosynthesis	Amino Acid Biosynthesis	0.431857	0.208593	0.0406213	0.239765
gut	ARGSYNBSUB-PWY	L-arginine biosynthesis II (acetyl cycle)	Biosynthesis	Amino Acid Biosynthesis	0.431097	0.154191	0.00605222	0.115939
gut	PWY-7539	6-hydroxymethyl-dihydropterin diphosphate biosynthesis III (Chlamydia)	Biosynthesis	Cofactor, Carrier, and Vitamin Biosynthesis	0.40452	0.185769	0.0314473	0.215657
gut	PWY-3001	superpathway of L-isoleucine biosynthesis I	Biosynthesis	Amino Acid Biosynthesis	0.378612	0.165936	0.0243171	0.192837
gut	TRNA-CHARGING-PWY	tRNA charging	Biosynthesis	Aminoacyl-tRNA Charging	0.372556	0.180817	0.041577	0.243426
gut	MET-SAM-PWY	superpathway of S-adenosyl-L-methionine biosynthesis	Superpathways		0.369626	0.174372	0.0361398	0.227493
gut	DAPLYSINESYN-PWY	L-lysine biosynthesis I	Biosynthesis	Amino Acid Biosynthesis	0.322405	0.147489	0.0308098	0.214389
gut	PWY0-166	superpathway of pyrimidine deoxyribonucleotides de novo biosynthesis (E. coli)	Biosynthesis	Nucleoside and Nucleotide Biosynthesis	0.321094	0.12617	0.0122318	0.161459
gut	ARGSYN-PWY	L-arginine biosynthesis I (via L-ornithine)	Biosynthesis	Amino Acid Biosynthesis	0.310786	0.125219	0.0144863	0.164342
gut	PWY-7400	L-arginine biosynthesis IV (archaea)	Biosynthesis	Amino Acid Biosynthesis	0.308049	0.124295	0.0146248	0.164342
gut	GLYCOLYSIS	glycolysis I (from glucose 6-phosphate)	Generation of Precursor Metabolites and Energy	Glycolysis	-0.155059	0.0720541	0.0334541	0.218808
gut	CALVIN-PWY	Calvin-Benson-Bassham cycle	Biosynthesis	Carbohydrate Biosynthesis	-0.172943	0.0799792	0.0326272	0.218681
gut	PWY-5973	cis-vaccenate biosynthesis	Biosynthesis	Fatty Acid and Lipid Biosynthesis	-0.270785	0.122518	0.0290392	0.206691
gut	PWY-7663	gondoate biosynthesis (anaerobic)	Biosynthesis	Fatty Acid and Lipid Biosynthesis	-0.276506	0.124797	0.0286516	0.205938
gut	PWY-7199	pyrimidine deoxyribonucleosides salvage	Biosynthesis	Nucleoside and Nucleotide Biosynthesis	-0.300599	0.112613	0.00868108	0.133151
gut	PWY-6609	adenine and adenosine salvage III	Biosynthesis	Nucleoside and Nucleotide Biosynthesis	-0.443897	0.126885	0.000662711	0.0534587
gut	PWY-7242	D-fructuronate degradation	Degradation/Utilization/Assimilation	Secondary Metabolite Degradation	-0.507315	0.17541	0.0045632	0.112936
gut	PWY0-1298	superpathway of pyrimidine deoxyribonucleosides degradation	Degradation/Utilization/Assimilation	Nucleoside and Nucleotide Degradation	-0.518541	0.184593	0.00582408	0.115939
gut	GALACTUROCAT-PWY	D-galacturonate degradation I	Degradation/Utilization/Assimilation	Carboxylate Degradation	-0.567008	0.183823	0.00254418	0.0852496
gut	PWY0-1297	superpathway of purine deoxyribonucleosides degradation	Degradation/Utilization/Assimilation	Nucleoside and Nucleotide Degradation	-0.594227	0.204629	0.00440645	0.112909
gut	PWY0-1296	purine ribonucleosides degradation	Degradation/Utilization/Assimilation	Nucleoside and Nucleotide Degradation	-0.656298	0.227005	0.00457739	0.112936
gut	PWY-6507	4-deoxy-L-threo-hex-4-enopyranuronate degradation	Degradation/Utilization/Assimilation	Secondary Metabolite Degradation	-0.678804	0.245812	0.00668324	0.121048

## Sheet: Table S7
Table S7. The different taxa features associcated with clinical data.
Site	Level	Taxa Feature	Clinical data	Coef	Stderr	q-val
Oral	genus	Actinomyces	Neutrophil count	-1.43429	0.343398	0.00237789
Oral	genus	Actinomyces	Serum amyloid protein	-0.95487	0.374714	0.249746
Oral	genus	Actinomyces	hemoglobin	1.04675	0.383506	0.12092
Oral	genus	Actinomyces	Blood albumin	0.886463	0.379523	0.199336
Oral	genus	Actinomyces	Lymphocyte rate	1.25611	0.355457	0.0340563
Oral	genus	Actinomyces	leukocyte	-1.55599	0.340393	0.000409559
Oral	genus	Actinomyces	Neutrophil-lymphocyte ratio	-1.02209	0.352959	0.149339
Oral	genus	Actinomyces	C-reactive protein	-1.12558	0.356695	0.0464967
Oral	species	Actinomyces graevenitzii	Neutrophil count	-0.986766	0.334348	0.0318759
Oral	species	Actinomyces graevenitzii	Lymphocyte rate	0.799826	0.344119	0.168467
Oral	species	Actinomyces graevenitzii	leukocyte	-1.12849	0.331919	0.00890616
Oral	species	Actinomyces graevenitzii	C-reactive protein	-0.724013	0.343149	0.181879
Oral	species	Actinomyces marseillensis	Neutrophil count	-0.935134	0.318266	0.0321805
Oral	species	Actinomyces marseillensis	Blood albumin	0.933729	0.336091	0.114704
Oral	species	Actinomyces marseillensis	leukocyte	-1.18294	0.312289	0.00324785
Oral	species	Actinomyces marseillensis	C-reactive protein	-0.746944	0.325377	0.147475
Oral	species	Actinomyces oris	Neutrophil count	-0.356698	0.200078	0.247084
Oral	species	Actinomyces oris	Lymphocyte rate	0.413117	0.202146	0.227965
Oral	species	Actinomyces oris	leukocyte	-0.352944	0.20108	0.246007
Oral	species	Actinomyces viscosus	Neutrophil count	-0.869688	0.266971	0.0163049
Oral	species	Actinomyces viscosus	hemoglobin	0.594292	0.294305	0.249328
Oral	species	Actinomyces viscosus	Blood albumin	0.794936	0.284133	0.113821
Oral	species	Actinomyces viscosus	Lymphocyte rate	0.896264	0.270509	0.0528894
Oral	species	Actinomyces viscosus	leukocyte	-0.861335	0.268556	0.0138869
Oral	species	Actinomyces viscosus	Neutrophil-lymphocyte ratio	-0.623854	0.270471	0.23498
Oral	species	Actinomyces viscosus	C-reactive protein	-0.682122	0.274108	0.110913
Oral	genus	Alloprevotella	Neutrophil count	-0.804799	0.273264	0.0318759
Oral	genus	Alloprevotella	leukocyte	-0.937076	0.270773	0.00757315
Oral	genus	Alloprevotella	C-reactive protein	-0.779116	0.276217	0.0718336
Oral	species	Alloprevotella tannerae	Neutrophil count	-0.724433	0.248928	0.0334901
Oral	species	Alloprevotella tannerae	hemoglobin	0.583285	0.27132	0.212402
Oral	species	Alloprevotella tannerae	leukocyte	-0.894685	0.245095	0.00455562
Oral	species	Alloprevotella tannerae	C-reactive protein	-0.664927	0.252496	0.0881325
Oral	genus	Anaeroglobus	Neutrophil count	-0.794323	0.268173	0.0317316
Oral	genus	Anaeroglobus	hemoglobin	0.754375	0.289968	0.132193
Oral	genus	Anaeroglobus	Blood albumin	0.631592	0.28688	0.239688
Oral	genus	Anaeroglobus	Lymphocyte rate	0.567804	0.277551	0.227965
Oral	genus	Anaeroglobus	leukocyte	-0.823397	0.268704	0.0189983
Oral	genus	Anaeroglobus	C-reactive protein	-0.580974	0.275303	0.181879
Oral	species	Anaeroglobus geminatus	Neutrophil count	-0.794323	0.268173	0.0317316
Oral	species	Anaeroglobus geminatus	hemoglobin	0.754375	0.289968	0.132193
Oral	species	Anaeroglobus geminatus	Blood albumin	0.631592	0.28688	0.239688
Oral	species	Anaeroglobus geminatus	Lymphocyte rate	0.567804	0.277551	0.227965
Oral	species	Anaeroglobus geminatus	leukocyte	-0.823397	0.268704	0.0189983
Oral	species	Anaeroglobus geminatus	C-reactive protein	-0.580974	0.275303	0.181879
Oral	genus	Bifidobacterium	hemoglobin	0.577334	0.255912	0.185605
Oral	genus	Campylobacter	Neutrophil count	-1.57008	0.382603	0.00257801
Oral	genus	Campylobacter	hemoglobin	1.00957	0.429826	0.165913
Oral	genus	Campylobacter	Blood albumin	1.12111	0.418753	0.132968
Oral	genus	Campylobacter	Lymphocyte rate	0.862401	0.408732	0.2156
Oral	genus	Campylobacter	leukocyte	-1.87568	0.371969	0.00014583
Oral	genus	Campylobacter	C-reactive protein	-0.976813	0.403418	0.122597
Oral	species	Campylobacter concisus	Neutrophil count	-1.45411	0.392305	0.0051759
Oral	species	Campylobacter concisus	hemoglobin	1.23652	0.430224	0.0931567
Oral	species	Campylobacter concisus	Blood albumin	1.3615	0.417995	0.0401582
Oral	species	Campylobacter concisus	Lymphocyte rate	1.11853	0.408544	0.114188
Oral	species	Campylobacter concisus	leukocyte	-1.67712	0.386191	0.000694582
Oral	species	Campylobacter concisus	C-reactive protein	-1.12577	0.405334	0.0720029
Oral	species	Campylobacter gracilis	Neutrophil count	-0.861762	0.276075	0.0233149
Oral	species	Campylobacter gracilis	leukocyte	-1.00603	0.273	0.00429564
Oral	species	Campylobacter gracilis	C-reactive protein	-0.577573	0.285002	0.204978
Oral	species	Campylobacter rectus	Neutrophil count	-0.783959	0.329137	0.0967265
Oral	species	Campylobacter rectus	hemoglobin	0.83344	0.353022	0.163574
Oral	species	Campylobacter rectus	leukocyte	-1.01553	0.324943	0.0163599
Oral	species	Campylobacter rectus	C-reactive protein	-0.916891	0.328705	0.0720029
Oral	species	Candidatus Peptostreptococcus	Neutrophil count	-0.468458	0.208925	0.123603
Oral	species	Candidatus Peptostreptococcus	leukocyte	-0.540571	0.208344	0.057386
Oral	genus	Capnocytophaga	Neutrophil count	-1.52138	0.367292	0.00243921
Oral	genus	Capnocytophaga	Blood albumin	0.991447	0.404505	0.174371
Oral	genus	Capnocytophaga	Lymphocyte rate	0.910018	0.391231	0.168467
Oral	genus	Capnocytophaga	leukocyte	-1.64092	0.364551	0.000506136
Oral	genus	Capnocytophaga	Neutrophil-lymphocyte ratio	-0.879893	0.382099	0.23498
Oral	genus	Capnocytophaga	C-reactive protein	-1.29696	0.378257	0.029969
Oral	species	Capnocytophaga gingivalis	Neutrophil count	-1.49016	0.32762	0.0013637
Oral	species	Capnocytophaga gingivalis	Blood albumin	0.885268	0.366039	0.177177
Oral	species	Capnocytophaga gingivalis	Lymphocyte rate	0.977611	0.350188	0.108603
Oral	species	Capnocytophaga gingivalis	leukocyte	-1.6131	0.324093	0.000172991
Oral	species	Capnocytophaga gingivalis	Neutrophil-lymphocyte ratio	-0.802877	0.345375	0.23498
Oral	species	Capnocytophaga gingivalis	C-reactive protein	-1.05168	0.345615	0.0513928
Oral	species	Capnocytophaga granulosa	Neutrophil count	-0.824615	0.2943	0.0427959
Oral	species	Capnocytophaga granulosa	hemoglobin	0.709161	0.319511	0.193606
Oral	species	Capnocytophaga granulosa	Blood albumin	0.84164	0.310229	0.129628
Oral	species	Capnocytophaga granulosa	Lymphocyte rate	0.711926	0.30158	0.160031
Oral	species	Capnocytophaga granulosa	leukocyte	-0.848228	0.295135	0.0302005
Oral	species	Capnocytophaga granulosa	C-reactive protein	-0.98198	0.292354	0.0309908
Oral	species	Capnocytophaga leadbetteri	Neutrophil count	-0.587761	0.233491	0.0776651
Oral	species	Capnocytophaga leadbetteri	hemoglobin	0.708856	0.248407	0.0931567
Oral	species	Capnocytophaga leadbetteri	leukocyte	-0.727052	0.231046	0.0160999
Oral	species	Capnocytophaga ochracea	Neutrophil count	-0.47514	0.197255	0.0915194
Oral	species	Capnocytophaga ochracea	leukocyte	-0.573715	0.19582	0.026516
Oral	species	Capnocytophaga ochracea	C-reactive protein	-0.489714	0.198541	0.115085
Oral	genus	Catonella	Neutrophil count	-1.21358	0.255648	0.00090642
Oral	genus	Catonella	hemoglobin	0.807376	0.290833	0.108304
Oral	genus	Catonella	Lymphocyte rate	0.795861	0.274467	0.0999908
Oral	genus	Catonella	leukocyte	-1.31915	0.252285	0.00013605
Oral	genus	Catonella	Neutrophil-lymphocyte ratio	-0.600599	0.272024	0.246165
Oral	genus	Catonella	C-reactive protein	-0.886764	0.269853	0.0338541
Oral	species	Catonella massiliensis	Neutrophil count	-1.07335	0.22618	0.00090642
Oral	species	Catonella massiliensis	Lymphocyte rate	0.7015	0.242885	0.0999908
Oral	species	Catonella massiliensis	leukocyte	-1.19594	0.221797	0.000102047
Oral	species	Catonella massiliensis	C-reactive protein	-0.642431	0.242564	0.0877562
Oral	species	Corynebacterium durum	Neutrophil count	-0.581151	0.204499	0.0396894
Oral	species	Corynebacterium durum	leukocyte	-0.681074	0.202695	0.00976768
Oral	species	Corynebacterium matruchotii	Neutrophil count	-1.08419	0.294689	0.0054589
Oral	species	Corynebacterium matruchotii	Blood albumin	0.762322	0.320368	0.18796
Oral	species	Corynebacterium matruchotii	Lymphocyte rate	0.696919	0.309866	0.186662
Oral	species	Corynebacterium matruchotii	leukocyte	-1.1949	0.292305	0.00135936
Oral	species	Corynebacterium matruchotii	C-reactive protein	-0.769287	0.306046	0.108386
Oral	species	Corynebacterium simulans	Neutrophil count	1.07915	0.404102	0.0576184
Oral	species	Corynebacterium simulans	Serum amyloid protein	1.06307	0.4246	0.249746
Oral	species	Corynebacterium simulans	hemoglobin	-1.47256	0.424444	0.0413133
Oral	species	Corynebacterium simulans	Blood albumin	-1.51157	0.414296	0.0267548
Oral	species	Corynebacterium simulans	leukocyte	1.39569	0.397205	0.00681571
Oral	species	Corynebacterium simulans	Neutrophil-lymphocyte ratio	1.15341	0.398182	0.149339
Oral	species	Corynebacterium simulans	C-reactive protein	1.36468	0.399573	0.029969
Oral	species	Enterococcus faecalis	Neutrophil count	0.645456	0.281148	0.112808
Oral	species	Enterococcus faecalis	hemoglobin	-0.966738	0.294468	0.0480548
Oral	species	Enterococcus faecalis	leukocyte	0.759969	0.279895	0.04398
Oral	species	Enterococcus faecalis	Neutrophil-lymphocyte ratio	0.944073	0.270527	0.0644888
Oral	species	Eubacterium sulci	Neutrophil count	-1.17647	0.254987	0.00129018
Oral	species	Eubacterium sulci	Lymphocyte rate	0.828132	0.271437	0.087482
Oral	species	Eubacterium sulci	leukocyte	-1.28257	0.251711	0.00013605
Oral	species	Eubacterium sulci	Neutrophil-lymphocyte ratio	-0.62914	0.269362	0.23498
Oral	species	Eubacterium sulci	C-reactive protein	-0.682098	0.27309	0.110913
Oral	genus	Fretibacterium	Neutrophil count	-0.620106	0.238137	0.06511
Oral	genus	Fretibacterium	leukocyte	-0.743909	0.236064	0.0160425
Oral	genus	Fretibacterium	C-reactive protein	-0.502932	0.242573	0.190457
Oral	genus	Fusobacterium	Neutrophil count	-1.60826	0.412366	0.00416912
Oral	genus	Fusobacterium	hemoglobin	1.50221	0.449404	0.0480548
Oral	genus	Fusobacterium	Blood albumin	1.5839	0.437465	0.0267548
Oral	genus	Fusobacterium	Lymphocyte rate	0.913184	0.437885	0.222171
Oral	genus	Fusobacterium	leukocyte	-1.84993	0.405245	0.000409559
Oral	genus	Fusobacterium	C-reactive protein	-1.61007	0.415935	0.0149928
Oral	species	Fusobacterium animalis	Neutrophil count	-0.791403	0.252494	0.0227172
Oral	species	Fusobacterium animalis	hemoglobin	0.74059	0.273564	0.125028
Oral	species	Fusobacterium animalis	Lymphocyte rate	0.678319	0.259485	0.126616
Oral	species	Fusobacterium animalis	leukocyte	-0.853781	0.251908	0.00910483
Oral	species	Fusobacterium animalis	C-reactive protein	-0.854046	0.252777	0.03025
Oral	species	Fusobacterium canifelinum	Blood prealbumin	0.777039	0.232988	0.0806019
Oral	species	Fusobacterium canifelinum	hemoglobin	0.481096	0.224349	0.212402
Oral	species	Fusobacterium canifelinum	Blood albumin	0.474416	0.22008	0.239688
Oral	species	Fusobacterium canifelinum	leukocyte	-0.486039	0.209503	0.0980094
Oral	species	Fusobacterium pseudoperiodonticum	Neutrophil count	-1.62378	0.391829	0.00243921
Oral	species	Fusobacterium pseudoperiodonticum	Blood albumin	1.4317	0.421637	0.0401582
Oral	species	Fusobacterium pseudoperiodonticum	Lymphocyte rate	1.22707	0.411216	0.0907324
Oral	species	Fusobacterium pseudoperiodonticum	leukocyte	-1.74281	0.38925	0.000508489
Oral	species	Fusobacterium pseudoperiodonticum	Neutrophil-lymphocyte ratio	-0.935258	0.407724	0.236984
Oral	species	Fusobacterium pseudoperiodonticum	C-reactive protein	-1.11994	0.410923	0.0779832
Oral	genus	Gemella	Neutrophil count	-1.26421	0.353698	0.00697206
Oral	genus	Gemella	hemoglobin	1.43901	0.37639	0.0258874
Oral	genus	Gemella	Blood albumin	1.49484	0.366326	0.0267548
Oral	genus	Gemella	Lymphocyte rate	1.19882	0.361559	0.0528894
Oral	genus	Gemella	leukocyte	-1.36782	0.352	0.00246537
Oral	genus	Gemella	Neutrophil-lymphocyte ratio	-0.811265	0.362001	0.246165
Oral	genus	Gemella	C-reactive protein	-1.18988	0.35907	0.0320557
Oral	species	Gemella haemolysans	Neutrophil count	-0.783052	0.350586	0.124854
Oral	species	Gemella haemolysans	hemoglobin	1.43004	0.359292	0.0222878
Oral	species	Gemella haemolysans	Blood albumin	1.25313	0.357629	0.0354943
Oral	species	Gemella haemolysans	Lymphocyte rate	0.970227	0.351787	0.111923
Oral	species	Gemella haemolysans	leukocyte	-0.881138	0.350151	0.0674205
Oral	species	Gemella haemolysans	C-reactive protein	-0.800505	0.353068	0.150708
Oral	species	Gemella sanguinis	Neutrophil count	-1.02943	0.309869	0.0140893
Oral	species	Gemella sanguinis	Neutrophil rate	-0.898434	0.312209	0.20388
Oral	species	Gemella sanguinis	hemoglobin	0.883212	0.338152	0.132193
Oral	species	Gemella sanguinis	Blood albumin	1.06623	0.326458	0.0401582
Oral	species	Gemella sanguinis	Lymphocyte rate	1.18972	0.309729	0.0295428
Oral	species	Gemella sanguinis	leukocyte	-1.01063	0.311989	0.0129033
Oral	species	Gemella sanguinis	Neutrophil-lymphocyte ratio	-0.782532	0.313235	0.223369
Oral	species	Gemella sanguinis	C-reactive protein	-0.873837	0.316787	0.0731095
Oral	genus	Granulicatella	Neutrophil count	-1.29594	0.363527	0.00700325
Oral	genus	Granulicatella	hemoglobin	1.33435	0.391484	0.0438682
Oral	genus	Granulicatella	Blood albumin	1.38487	0.381696	0.0267548
Oral	genus	Granulicatella	Lymphocyte rate	1.0652	0.376159	0.101648
Oral	genus	Granulicatella	leukocyte	-1.51031	0.35782	0.000928021
Oral	genus	Granulicatella	C-reactive protein	-1.45391	0.361241	0.0145832
Oral	species	Granulicatella adiacens	Neutrophil count	-1.31008	0.359951	0.00601333
Oral	species	Granulicatella adiacens	hemoglobin	1.28966	0.389534	0.0480548
Oral	species	Granulicatella adiacens	Blood albumin	1.37845	0.37863	0.0267548
Oral	species	Granulicatella adiacens	Lymphocyte rate	1.06209	0.373144	0.0999908
Oral	species	Granulicatella adiacens	leukocyte	-1.52289	0.354141	0.000741289
Oral	species	Granulicatella adiacens	C-reactive protein	-1.44647	0.358335	0.0145832
Oral	genus	Haemophilus	Neutrophil count	-1.18077	0.418758	0.0418971
Oral	genus	Haemophilus	hemoglobin	1.18147	0.451041	0.132193
Oral	genus	Haemophilus	Blood albumin	1.25128	0.440265	0.113144
Oral	genus	Haemophilus	leukocyte	-1.39569	0.414788	0.00974116
Oral	genus	Haemophilus	C-reactive protein	-1.61789	0.408853	0.0145832
Oral	species	Haemophilus aegyptius	hemoglobin	0.777693	0.261916	0.0823836
Oral	species	Haemophilus parainfluenzae	Neutrophil count	-1.09605	0.412339	0.0590975
Oral	species	Haemophilus parainfluenzae	leukocyte	-1.28342	0.409427	0.0162104
Oral	species	Haemophilus parainfluenzae	C-reactive protein	-1.26401	0.411379	0.0504594
Oral	genus	Hallella	Neutrophil count	-0.720534	0.237398	0.0289059
Oral	genus	Hallella	hemoglobin	0.737347	0.255462	0.0931567
Oral	genus	Hallella	Blood albumin	0.60516	0.253488	0.18796
Oral	genus	Hallella	Lymphocyte rate	0.595486	0.244281	0.149309
Oral	genus	Hallella	leukocyte	-0.78842	0.236616	0.0105652
Oral	genus	Hallella	C-reactive protein	-0.583297	0.242764	0.125455
Oral	genus	Hoylesella	Neutrophil count	-1.38126	0.336722	0.00257801
Oral	genus	Hoylesella	Lymphocyte rate	0.812546	0.358633	0.183088
Oral	genus	Hoylesella	leukocyte	-1.44894	0.335917	0.000724718
Oral	genus	Hoylesella	Neutrophil-lymphocyte ratio	-0.83949	0.349116	0.233365
Oral	genus	Hoylesella	C-reactive protein	-1.32178	0.341872	0.0149928
Oral	species	Hoylesella nanceiensis	Neutrophil count	-0.6162	0.225112	0.049548
Oral	species	Hoylesella nanceiensis	leukocyte	-0.639934	0.225613	0.0328657
Oral	species	Hoylesella nanceiensis	C-reactive protein	-0.450183	0.230492	0.224603
Oral	species	Hoylesella shahii	Neutrophil count	-0.79362	0.238576	0.0140893
Oral	species	Hoylesella shahii	leukocyte	-0.91045	0.235974	0.0026711
Oral	species	Hoylesella shahii	C-reactive protein	-0.564969	0.246408	0.147475
Oral	genus	Klebsiella	Neutrophil count	1.41147	0.370243	0.00451165
Oral	genus	Klebsiella	Neutrophil rate	1.05011	0.379384	0.208786
Oral	genus	Klebsiella	Serum amyloid protein	1.34998	0.386916	0.044005
Oral	genus	Klebsiella	Blood albumin	-0.989097	0.403525	0.174371
Oral	genus	Klebsiella	Lymphocyte rate	-0.988862	0.38849	0.131527
Oral	genus	Klebsiella	leukocyte	1.36372	0.373776	0.00455562
Oral	genus	Klebsiella	Neutrophil-lymphocyte ratio	1.16727	0.374047	0.110736
Oral	genus	Klebsiella	C-reactive protein	1.1075	0.382693	0.0671185
Oral	species	Klebsiella pneumoniae	Neutrophil count	1.41188	0.370257	0.00451165
Oral	species	Klebsiella pneumoniae	Neutrophil rate	1.04928	0.379433	0.208786
Oral	species	Klebsiella pneumoniae	Serum amyloid protein	1.35056	0.38693	0.044005
Oral	species	Klebsiella pneumoniae	Blood albumin	-0.988901	0.403558	0.174371
Oral	species	Klebsiella pneumoniae	Lymphocyte rate	-0.988237	0.388532	0.131527
Oral	species	Klebsiella pneumoniae	leukocyte	1.36443	0.373781	0.00455562
Oral	species	Klebsiella pneumoniae	Neutrophil-lymphocyte ratio	1.16726	0.374075	0.110736
Oral	species	Klebsiella pneumoniae	C-reactive protein	1.10798	0.382708	0.0671185
Oral	genus	Lachnoanaerobaculum	Neutrophil count	-1.24288	0.342967	0.00622236
Oral	genus	Lachnoanaerobaculum	hemoglobin	1.09245	0.374824	0.0913988
Oral	genus	Lachnoanaerobaculum	Lymphocyte rate	1.26492	0.347916	0.0305395
Oral	genus	Lachnoanaerobaculum	leukocyte	-1.35579	0.340833	0.00187304
Oral	genus	Lachnoanaerobaculum	Neutrophil-lymphocyte ratio	-0.813079	0.351005	0.23498
Oral	genus	Lachnoanaerobaculum	C-reactive protein	-1.04856	0.351741	0.0565922
Oral	species	Lachnoanaerobaculum gingivalis	Neutrophil count	-0.825833	0.253185	0.0163049
Oral	species	Lachnoanaerobaculum gingivalis	Lymphocyte rate	0.744336	0.259538	0.0999908
Oral	species	Lachnoanaerobaculum gingivalis	leukocyte	-0.921502	0.251452	0.00451769
Oral	species	Lachnoanaerobaculum gingivalis	C-reactive protein	-0.690957	0.258951	0.0842561
Oral	species	Lachnoanaerobaculum orale	Neutrophil count	-0.553011	0.29901	0.226728
Oral	species	Lachnoanaerobaculum orale	Lymphocyte rate	0.633553	0.302132	0.218804
Oral	species	Lachnoanaerobaculum orale	leukocyte	-0.650996	0.29863	0.126984
Oral	genus	Lancefieldella	Neutrophil count	-1.50461	0.356644	0.00227981
Oral	genus	Lancefieldella	Lymphocyte rate	1.13586	0.374764	0.0875685
Oral	genus	Lancefieldella	leukocyte	-1.68161	0.351317	0.000255247
Oral	genus	Lancefieldella	Neutrophil-lymphocyte ratio	-0.901256	0.370993	0.233365
Oral	genus	Lancefieldella	C-reactive protein	-1.08901	0.373218	0.0668946
Oral	species	Lancefieldella parvula	Neutrophil count	-1.42088	0.35388	0.00326559
Oral	species	Lancefieldella parvula	Blood albumin	0.837075	0.390529	0.244379
Oral	species	Lancefieldella parvula	Lymphocyte rate	1.05723	0.371079	0.0999908
Oral	species	Lancefieldella parvula	leukocyte	-1.62369	0.347757	0.000344001
Oral	species	Lancefieldella parvula	Neutrophil-lymphocyte ratio	-0.790434	0.367733	0.247165
Oral	species	Lancefieldella parvula	C-reactive protein	-1.02396	0.369168	0.0720029
Oral	genus	Lautropia	Neutrophil count	-0.717768	0.237845	0.0289059
Oral	genus	Lautropia	Lymphocyte rate	0.774568	0.24005	0.0625272
Oral	genus	Lautropia	leukocyte	-0.722644	0.23889	0.0208697
Oral	genus	Lautropia	C-reactive protein	-0.523524	0.244366	0.175496
Oral	genus	Leptotrichia	Neutrophil count	-1.32501	0.375164	0.00763362
Oral	genus	Leptotrichia	hemoglobin	1.31754	0.405391	0.0501132
Oral	genus	Leptotrichia	Blood albumin	1.29051	0.397825	0.0401582
Oral	genus	Leptotrichia	Lymphocyte rate	1.03675	0.389364	0.118871
Oral	genus	Leptotrichia	leukocyte	-1.48254	0.371706	0.00183981
Oral	genus	Leptotrichia	C-reactive protein	-1.22271	0.381515	0.0411121
Oral	species	Leptotrichia hongkongensis	hemoglobin	0.825593	0.290301	0.0931567
Oral	species	Leptotrichia hongkongensis	leukocyte	-0.551742	0.276886	0.174907
Oral	species	Leptotrichia sp. HMT 215	Neutrophil count	-0.845978	0.281054	0.0291596
Oral	species	Leptotrichia sp. HMT 215	hemoglobin	0.91811	0.301013	0.0792115
Oral	species	Leptotrichia sp. HMT 215	Blood albumin	0.935602	0.294363	0.0477488
Oral	species	Leptotrichia sp. HMT 215	leukocyte	-0.967316	0.278883	0.0075011
Oral	species	Leptotrichia wadei	Neutrophil count	-1.14392	0.309403	0.00523547
Oral	species	Leptotrichia wadei	hemoglobin	0.896598	0.341173	0.132193
Oral	species	Leptotrichia wadei	Blood albumin	1.09918	0.328801	0.0401582
Oral	species	Leptotrichia wadei	Lymphocyte rate	0.744193	0.325265	0.176705
Oral	species	Leptotrichia wadei	leukocyte	-1.27835	0.306199	0.00107763
Oral	species	Leptotrichia wadei	C-reactive protein	-0.817102	0.321295	0.102418
Oral	genus	Megasphaera	Neutrophil count	-1.17332	0.30501	0.00451165
Oral	genus	Megasphaera	hemoglobin	0.814129	0.339545	0.159651
Oral	genus	Megasphaera	Blood albumin	0.868564	0.331563	0.150688
Oral	genus	Megasphaera	Lymphocyte rate	0.976031	0.316275	0.0848316
Oral	genus	Megasphaera	leukocyte	-1.30876	0.301568	0.000694582
Oral	genus	Megasphaera	Neutrophil-lymphocyte ratio	-0.6795	0.315248	0.247165
Oral	genus	Megasphaera	C-reactive protein	-0.964207	0.314223	0.0504594
Oral	species	Megasphaera micronuciformis	Neutrophil count	-1.26573	0.328822	0.00451165
Oral	species	Megasphaera micronuciformis	hemoglobin	0.891649	0.365776	0.155795
Oral	species	Megasphaera micronuciformis	Blood albumin	0.91592	0.357958	0.164279
Oral	species	Megasphaera micronuciformis	Lymphocyte rate	1.03927	0.341356	0.087482
Oral	species	Megasphaera micronuciformis	leukocyte	-1.41785	0.324867	0.000693562
Oral	species	Megasphaera micronuciformis	Neutrophil-lymphocyte ratio	-0.729399	0.339948	0.247165
Oral	species	Megasphaera micronuciformis	C-reactive protein	-1.03575	0.338886	0.0506219
Oral	genus	Mogibacterium	Neutrophil count	-0.874801	0.202236	0.00186071
Oral	genus	Mogibacterium	Lymphocyte rate	0.558738	0.215508	0.128481
Oral	genus	Mogibacterium	leukocyte	-0.942753	0.200538	0.00031967
Oral	genus	Mogibacterium	Neutrophil-lymphocyte ratio	-0.460393	0.21222	0.246165
Oral	genus	Mogibacterium	C-reactive protein	-0.523053	0.21474	0.120981
Oral	genus	Neisseria	Neutrophil count	-0.952281	0.426454	0.124854
Oral	genus	Neisseria	hemoglobin	1.19344	0.453391	0.132193
Oral	genus	Neisseria	Blood albumin	1.50894	0.435503	0.0363225
Oral	genus	Neisseria	leukocyte	-1.09212	0.425451	0.0607829
Oral	genus	Neisseria	C-reactive protein	-1.10674	0.42653	0.0933052
Oral	species	Neisseria elongata	Neutrophil count	-0.889544	0.277651	0.0185173
Oral	species	Neisseria elongata	Lymphocyte rate	0.681304	0.287358	0.160031
Oral	species	Neisseria elongata	leukocyte	-0.900039	0.278734	0.0131024
Oral	species	Neisseria elongata	C-reactive protein	-0.666586	0.285578	0.143566
Oral	species	Neisseria perflava	hemoglobin	0.967554	0.448235	0.212402
Oral	species	Neisseria perflava	Lymphocyte rate	0.849467	0.425522	0.235326
Oral	species	Neisseria perflava	leukocyte	-0.810179	0.421789	0.192035
Oral	species	Neisseria perflava	C-reactive protein	-0.873818	0.422011	0.190457
Oral	species	Neisseria subflava	hemoglobin	0.886006	0.411196	0.212402
Oral	species	Neisseria subflava	Blood albumin	1.06978	0.399053	0.132968
Oral	species	Neisseria subflava	leukocyte	-0.698591	0.387662	0.232511
Oral	species	Neisseria subflava	C-reactive protein	-0.98619	0.383216	0.0965599
Oral	genus	Oribacterium	Neutrophil count	-1.51092	0.372898	0.00297412
Oral	genus	Oribacterium	Neutrophil rate	-1.07051	0.38486	0.208786
Oral	genus	Oribacterium	Lymphocyte rate	1.3595	0.384401	0.0340563
Oral	genus	Oribacterium	leukocyte	-1.68752	0.367946	0.000409559
Oral	genus	Oribacterium	Neutrophil-lymphocyte ratio	-0.859238	0.387447	0.246165
Oral	genus	Oribacterium	C-reactive protein	-1.07856	0.389507	0.0720029
Oral	species	Oribacterium asaccharolyticum	Neutrophil count	-0.828153	0.319195	0.0662335
Oral	species	Oribacterium asaccharolyticum	Lymphocyte rate	0.866936	0.323277	0.117046
Oral	species	Oribacterium asaccharolyticum	leukocyte	-0.930818	0.318176	0.0266221
Oral	species	Oribacterium asaccharolyticum	C-reactive protein	-0.744474	0.323671	0.147475
Oral	species	Oribacterium sinus	Neutrophil count	-1.25272	0.346209	0.00622236
Oral	species	Oribacterium sinus	Lymphocyte rate	0.947925	0.360491	0.123463
Oral	species	Oribacterium sinus	leukocyte	-1.41669	0.342217	0.00120065
Oral	species	Oribacterium sinus	C-reactive protein	-0.808092	0.360938	0.154076
Oral	genus	Parvimonas	Neutrophil count	-0.943547	0.337155	0.0427959
Oral	genus	Parvimonas	leukocyte	-1.07	0.335374	0.0144883
Oral	genus	Parvimonas	C-reactive protein	-0.699259	0.345275	0.204978
Oral	genus	Peptostreptococcus	Neutrophil count	-1.09217	0.291406	0.00478724
Oral	genus	Peptostreptococcus	leukocyte	-1.24564	0.287288	0.000694582
Oral	genus	Peptostreptococcus	C-reactive protein	-0.593639	0.306671	0.230834
Oral	species	Peptostreptococcus stomatis	Neutrophil count	-1.08978	0.289286	0.00468469
Oral	species	Peptostreptococcus stomatis	leukocyte	-1.24521	0.285051	0.000693562
Oral	species	Peptostreptococcus stomatis	C-reactive protein	-0.588255	0.304641	0.231971
Oral	genus	Porphyromonas	Neutrophil count	-1.71279	0.394017	0.00186071
Oral	genus	Porphyromonas	hemoglobin	1.02599	0.446689	0.178251
Oral	genus	Porphyromonas	Blood albumin	1.39619	0.428464	0.0401582
Oral	genus	Porphyromonas	Lymphocyte rate	1.03843	0.421349	0.147668
Oral	genus	Porphyromonas	leukocyte	-1.84655	0.390629	0.00030545
Oral	genus	Porphyromonas	Neutrophil-lymphocyte ratio	-1.13352	0.408469	0.186835
Oral	genus	Porphyromonas	C-reactive protein	-1.26476	0.412561	0.0504594
Oral	species	Porphyromonas endodontalis	Neutrophil count	-0.854219	0.344548	0.080703
Oral	species	Porphyromonas endodontalis	hemoglobin	0.8821	0.370138	0.163574
Oral	species	Porphyromonas endodontalis	leukocyte	-1.02117	0.342078	0.0232863
Oral	species	Porphyromonas endodontalis	C-reactive protein	-0.991472	0.344034	0.0671185
Oral	species	Porphyromonas pasteri	Neutrophil count	-1.35078	0.346648	0.00416912
Oral	species	Porphyromonas pasteri	hemoglobin	0.938402	0.386237	0.155795
Oral	species	Porphyromonas pasteri	Blood albumin	1.23193	0.370845	0.0401582
Oral	species	Porphyromonas pasteri	Lymphocyte rate	1.05081	0.361645	0.0999908
Oral	species	Porphyromonas pasteri	leukocyte	-1.36416	0.347979	0.00221994
Oral	species	Porphyromonas pasteri	C-reactive protein	-1.09855	0.357642	0.0504594
Oral	genus	Prevotella	Neutrophil count	-2.03114	0.401718	0.00090642
Oral	genus	Prevotella	Neutrophil rate	-1.42923	0.422766	0.0901519
Oral	genus	Prevotella	hemoglobin	1.89521	0.442657	0.0222878
Oral	genus	Prevotella	Blood albumin	1.79432	0.436811	0.0267548
Oral	genus	Prevotella	Lymphocyte rate	1.75087	0.420639	0.0150638
Oral	genus	Prevotella	leukocyte	-2.1444	0.398626	0.000102047
Oral	genus	Prevotella	Neutrophil-lymphocyte ratio	-1.28052	0.424579	0.129067
Oral	genus	Prevotella	C-reactive protein	-1.77012	0.416521	0.0145832
Oral	species	Prevotella denticola	Neutrophil count	-0.796657	0.283871	0.0426726
Oral	species	Prevotella denticola	hemoglobin	0.78646	0.305993	0.134787
Oral	species	Prevotella denticola	Lymphocyte rate	0.8254	0.28763	0.0999908
Oral	species	Prevotella denticola	leukocyte	-0.822398	0.284598	0.0293446
Oral	species	Prevotella denticola	C-reactive protein	-0.691131	0.288709	0.127134
Oral	species	Prevotella histicola	Neutrophil count	-0.73935	0.384342	0.202094
Oral	species	Prevotella histicola	hemoglobin	1.37001	0.398043	0.0420587
Oral	species	Prevotella histicola	Lymphocyte rate	0.899501	0.387144	0.168467
Oral	species	Prevotella histicola	leukocyte	-0.851716	0.38405	0.118465
Oral	species	Prevotella histicola	C-reactive protein	-0.818763	0.385964	0.181879
Oral	species	Prevotella intermedia	Neutrophil count	-0.717085	0.31252	0.112808
Oral	species	Prevotella intermedia	leukocyte	-0.779944	0.312654	0.0695171
Oral	species	Prevotella jejuni	Neutrophil count	-1.05668	0.350238	0.0289059
Oral	species	Prevotella jejuni	hemoglobin	1.36235	0.368496	0.0258874
Oral	species	Prevotella jejuni	Blood albumin	0.884465	0.373975	0.189888
Oral	species	Prevotella jejuni	Lymphocyte rate	0.869091	0.360426	0.156022
Oral	species	Prevotella jejuni	leukocyte	-1.2196	0.347151	0.00681571
Oral	species	Prevotella jejuni	C-reactive protein	-1.00611	0.354514	0.0695226
Oral	species	Prevotella melaninogenica	Neutrophil count	-1.80845	0.379875	0.00090642
Oral	species	Prevotella melaninogenica	Neutrophil rate	-1.313	0.396207	0.0996872
Oral	species	Prevotella melaninogenica	Blood albumin	0.979735	0.428781	0.212794
Oral	species	Prevotella melaninogenica	Lymphocyte rate	1.71131	0.390636	0.00975796
Oral	species	Prevotella melaninogenica	leukocyte	-1.85579	0.3799	0.000212253
Oral	species	Prevotella melaninogenica	Neutrophil-lymphocyte ratio	-1.09781	0.399794	0.188004
Oral	species	Prevotella melaninogenica	C-reactive protein	-1.22296	0.403913	0.0513928
Oral	species	Prevotella nigrescens	Neutrophil count	-0.834011	0.278912	0.0302073
Oral	species	Prevotella nigrescens	hemoglobin	0.77525	0.302026	0.134787
Oral	species	Prevotella nigrescens	leukocyte	-0.967002	0.276381	0.00699124
Oral	species	Prevotella nigrescens	C-reactive protein	-0.732293	0.28381	0.0959256
Oral	species	Prevotella pallens	Neutrophil count	-1.45285	0.335573	0.00186071
Oral	species	Prevotella pallens	hemoglobin	0.788088	0.381895	0.232913
Oral	species	Prevotella pallens	Lymphocyte rate	0.850202	0.359378	0.160031
Oral	species	Prevotella pallens	leukocyte	-1.6697	0.32812	0.00013605
Oral	species	Prevotella pallens	C-reactive protein	-0.952769	0.354394	0.0818144
Oral	genus	Rothia	Neutrophil count	-1.29143	0.376335	0.0105055
Oral	genus	Rothia	Neutrophil rate	-1.11792	0.379713	0.192856
Oral	genus	Rothia	hemoglobin	1.23427	0.407881	0.0792115
Oral	genus	Rothia	Blood albumin	1.42787	0.39365	0.0267548
Oral	genus	Rothia	Lymphocyte rate	1.31614	0.381723	0.0412234
Oral	genus	Rothia	leukocyte	-1.28931	0.378307	0.00878337
Oral	genus	Rothia	Neutrophil-lymphocyte ratio	-1.12803	0.377225	0.130331
Oral	genus	Rothia	C-reactive protein	-1.6341	0.367359	0.0145832
Oral	species	Rothia aeria	Neutrophil count	-0.495064	0.219455	0.121033
Oral	species	Rothia aeria	leukocyte	-0.62508	0.217483	0.0302005
Oral	species	Rothia dentocariosa	Neutrophil count	-1.32289	0.349888	0.00468469
Oral	species	Rothia dentocariosa	Neutrophil rate	-1.32181	0.34835	0.0553142
Oral	species	Rothia dentocariosa	Serum amyloid protein	-1.25037	0.359064	0.044005
Oral	species	Rothia dentocariosa	hemoglobin	1.16976	0.382832	0.0792115
Oral	species	Rothia dentocariosa	Lymphocyte rate	1.6538	0.34291	0.00329644
Oral	species	Rothia dentocariosa	leukocyte	-1.18535	0.356128	0.0105652
Oral	species	Rothia dentocariosa	Neutrophil-lymphocyte ratio	-1.1143	0.352795	0.110736
Oral	species	Rothia dentocariosa	C-reactive protein	-1.29287	0.353959	0.0185844
Oral	species	Rothia mucilaginosa	Neutrophil count	-1.28415	0.396202	0.0166828
Oral	species	Rothia mucilaginosa	Neutrophil rate	-1.09152	0.399711	0.220836
Oral	species	Rothia mucilaginosa	hemoglobin	1.14957	0.430868	0.131743
Oral	species	Rothia mucilaginosa	Blood albumin	1.42804	0.414429	0.0363225
Oral	species	Rothia mucilaginosa	Lymphocyte rate	1.29962	0.402163	0.0625272
Oral	species	Rothia mucilaginosa	leukocyte	-1.28864	0.398056	0.0129033
Oral	species	Rothia mucilaginosa	Neutrophil-lymphocyte ratio	-1.18905	0.394852	0.129067
Oral	species	Rothia mucilaginosa	C-reactive protein	-1.60763	0.388775	0.0145832
Oral	species	Saccharibacteria (TM7) [G-1] bacterium HMT 346	Neutrophil count	-0.832102	0.251748	0.0146453
Oral	species	Saccharibacteria (TM7) [G-1] bacterium HMT 346	Lymphocyte rate	0.588263	0.261918	0.186662
Oral	species	Saccharibacteria (TM7) [G-1] bacterium HMT 346	leukocyte	-0.946555	0.24933	0.00321027
Oral	species	Saccharibacteria (TM7) [G-1] bacterium HMT 346	C-reactive protein	-0.559463	0.260594	0.174856
Oral	species	Saccharibacteria (TM7) [G-1] bacterium HMT 352	Neutrophil count	-0.884754	0.294633	0.0294288
Oral	species	Saccharibacteria (TM7) [G-1] bacterium HMT 352	Total blood protein	-0.8202	0.302471	0.246432
Oral	species	Saccharibacteria (TM7) [G-1] bacterium HMT 352	Lymphocyte rate	0.604916	0.305608	0.242919
Oral	species	Saccharibacteria (TM7) [G-1] bacterium HMT 352	leukocyte	-1.00553	0.292566	0.0080889
Oral	genus	Saccharibacteria genera incertae sedis	Neutrophil count	-1.43039	0.341378	0.00237789
Oral	genus	Saccharibacteria genera incertae sedis	hemoglobin	0.862085	0.385454	0.187428
Oral	genus	Saccharibacteria genera incertae sedis	Lymphocyte rate	0.898712	0.363073	0.147668
Oral	genus	Saccharibacteria genera incertae sedis	leukocyte	-1.56147	0.337955	0.000377008
Oral	genus	Saccharibacteria genera incertae sedis	Neutrophil-lymphocyte ratio	-0.822819	0.355619	0.23498
Oral	genus	Saccharibacteria genera incertae sedis	C-reactive protein	-0.892901	0.360545	0.113281
Oral	genus	Schaalia	Neutrophil count	-1.39553	0.370127	0.00468469
Oral	genus	Schaalia	hemoglobin	1.02628	0.410168	0.14658
Oral	genus	Schaalia	Blood albumin	1.1937	0.397778	0.0783055
Oral	genus	Schaalia	Lymphocyte rate	0.943946	0.388852	0.151428
Oral	genus	Schaalia	leukocyte	-1.62593	0.363435	0.000508489
Oral	genus	Schaalia	C-reactive protein	-1.28146	0.377062	0.029969
Oral	species	Schaalia odontolytica	Neutrophil count	-1.24043	0.3715	0.013781
Oral	species	Schaalia odontolytica	hemoglobin	0.897095	0.40914	0.19924
Oral	species	Schaalia odontolytica	Blood albumin	0.915931	0.400711	0.212794
Oral	species	Schaalia odontolytica	Lymphocyte rate	0.865109	0.386942	0.189598
Oral	species	Schaalia odontolytica	leukocyte	-1.46242	0.365996	0.0018303
Oral	species	Schaalia odontolytica	C-reactive protein	-1.06466	0.379552	0.0720029
Oral	genus	Segatella	Neutrophil count	-1.39292	0.372934	0.00489652
Oral	genus	Segatella	hemoglobin	1.60051	0.396038	0.0222878
Oral	genus	Segatella	Blood albumin	1.29348	0.397751	0.0401582
Oral	genus	Segatella	Lymphocyte rate	1.02975	0.389546	0.122659
Oral	genus	Segatella	leukocyte	-1.59225	0.36757	0.000694582
Oral	genus	Segatella	C-reactive protein	-1.42425	0.375119	0.0157365
Oral	species	Segatella oris	Neutrophil count	-0.692676	0.312556	0.125407
Oral	species	Segatella oris	hemoglobin	1.03661	0.327922	0.0609174
Oral	species	Segatella oris	leukocyte	-0.7832	0.312111	0.0682323
Oral	species	Segatella oris	C-reactive protein	-0.767756	0.313499	0.119143
Oral	species	Segatella oulorum	Neutrophil count	-0.945184	0.238103	0.00356397
Oral	species	Segatella oulorum	hemoglobin	0.713581	0.264328	0.125028
Oral	species	Segatella oulorum	Blood albumin	0.622754	0.261141	0.18796
Oral	species	Segatella oulorum	Lymphocyte rate	0.675693	0.250189	0.114188
Oral	species	Segatella oulorum	leukocyte	-1.04945	0.235365	0.000513145
Oral	species	Segatella oulorum	C-reactive protein	-0.657132	0.24879	0.0877562
Oral	species	Segatella salivae	Neutrophil count	-1.5208	0.335848	0.0013637
Oral	species	Segatella salivae	Neutrophil rate	-0.938255	0.353204	0.241924
Oral	species	Segatella salivae	hemoglobin	0.93845	0.381848	0.15546
Oral	species	Segatella salivae	Blood albumin	1.10526	0.370098	0.0783055
Oral	species	Segatella salivae	Lymphocyte rate	1.12515	0.355383	0.0719894
Oral	species	Segatella salivae	leukocyte	-1.6976	0.329923	0.00013605
Oral	species	Segatella salivae	C-reactive protein	-1.25796	0.348589	0.0185844
Oral	genus	Selenomonas	Neutrophil count	-1.3238	0.346476	0.00451165
Oral	genus	Selenomonas	hemoglobin	1.27016	0.376334	0.0459109
Oral	genus	Selenomonas	Blood albumin	0.885939	0.378589	0.199336
Oral	genus	Selenomonas	Lymphocyte rate	0.999171	0.361872	0.111923
Oral	genus	Selenomonas	leukocyte	-1.46399	0.343133	0.000821221
Oral	genus	Selenomonas	C-reactive protein	-1.31118	0.349946	0.0172243
Oral	species	Selenomonas felix	Neutrophil count	-1.04182	0.292455	0.00700325
Oral	species	Selenomonas felix	hemoglobin	0.953073	0.318423	0.0792115
Oral	species	Selenomonas felix	Blood albumin	0.733293	0.317291	0.204215
Oral	species	Selenomonas felix	Lymphocyte rate	0.731678	0.305568	0.159048
Oral	species	Selenomonas felix	leukocyte	-1.18686	0.288906	0.00132015
Oral	species	Selenomonas felix	C-reactive protein	-1.0052	0.296134	0.029969
Oral	species	Selenomonas noxia	Neutrophil count	-0.830233	0.226019	0.0054589
Oral	species	Selenomonas noxia	hemoglobin	0.548601	0.251364	0.202374
Oral	species	Selenomonas noxia	Blood albumin	0.594328	0.24546	0.177177
Oral	species	Selenomonas noxia	Lymphocyte rate	0.563582	0.237006	0.160031
Oral	species	Selenomonas noxia	leukocyte	-0.917294	0.224116	0.00135936
Oral	species	Selenomonas noxia	C-reactive protein	-0.635047	0.233616	0.07843
Oral	species	Selenomonas sputigena	Neutrophil count	-1.07844	0.281607	0.00451165
Oral	species	Selenomonas sputigena	hemoglobin	0.732325	0.313733	0.167474
Oral	species	Selenomonas sputigena	Blood albumin	0.684038	0.308541	0.239688
Oral	species	Selenomonas sputigena	Lymphocyte rate	0.700935	0.296793	0.160031
Oral	species	Selenomonas sputigena	leukocyte	-1.18408	0.279202	0.000882044
Oral	species	Selenomonas sputigena	Neutrophil-lymphocyte ratio	-0.63254	0.290796	0.246165
Oral	species	Selenomonas sputigena	C-reactive protein	-0.960054	0.287913	0.0310729
Oral	genus	Solobacterium	Neutrophil count	-1.20656	0.281659	0.00189584
Oral	genus	Solobacterium	hemoglobin	0.727844	0.318717	0.178903
Oral	genus	Solobacterium	Blood albumin	0.855472	0.309476	0.114704
Oral	genus	Solobacterium	Lymphocyte rate	0.809781	0.298935	0.114188
Oral	genus	Solobacterium	leukocyte	-1.3363	0.277816	0.000248271
Oral	genus	Solobacterium	C-reactive protein	-0.842268	0.295899	0.0690553
Oral	species	Solobacterium moorei	Neutrophil count	-1.20656	0.281659	0.00189584
Oral	species	Solobacterium moorei	hemoglobin	0.727844	0.318717	0.178903
Oral	species	Solobacterium moorei	Blood albumin	0.855472	0.309476	0.114704
Oral	species	Solobacterium moorei	Lymphocyte rate	0.809781	0.298935	0.114188
Oral	species	Solobacterium moorei	leukocyte	-1.3363	0.277816	0.000248271
Oral	species	Solobacterium moorei	C-reactive protein	-0.842268	0.295899	0.0690553
Oral	genus	Staphylococcus	Neutrophil count	1.19243	0.404801	0.0318759
Oral	genus	Staphylococcus	Blood albumin	-1.25034	0.425928	0.0884606
Oral	genus	Staphylococcus	leukocyte	1.41876	0.400142	0.00628982
Oral	genus	Staphylococcus	Neutrophil-lymphocyte ratio	0.999253	0.405484	0.229107
Oral	genus	Staphylococcus	C-reactive protein	1.16631	0.408868	0.0690553
Oral	species	Staphylococcus aureus	Neutrophil count	0.715739	0.384325	0.222569
Oral	species	Staphylococcus aureus	hemoglobin	-1.5709	0.39076	0.0222878
Oral	species	Staphylococcus aureus	Blood albumin	-1.29188	0.391694	0.0401582
Oral	species	Staphylococcus aureus	leukocyte	0.869759	0.383254	0.107971
Oral	species	Staphylococcus aureus	Neutrophil-lymphocyte ratio	0.955083	0.375805	0.223369
Oral	species	Staphylococcus aureus	C-reactive protein	1.17967	0.376936	0.0485502
Oral	genus	Stomatobaculum	Neutrophil count	-0.854856	0.315954	0.0536844
Oral	genus	Stomatobaculum	Lymphocyte rate	0.814314	0.32189	0.133871
Oral	genus	Stomatobaculum	leukocyte	-0.952549	0.314958	0.0208697
Oral	genus	Stomatobaculum	C-reactive protein	-0.605826	0.323712	0.247058
Oral	species	Stomatobaculum longum	Neutrophil count	-0.927408	0.311505	0.0310427
Oral	species	Stomatobaculum longum	Lymphocyte rate	0.81457	0.319289	0.131527
Oral	species	Stomatobaculum longum	leukocyte	-1.0291	0.310143	0.0107879
Oral	species	Stomatobaculum longum	C-reactive protein	-0.59754	0.321308	0.248589
Oral	species	Streptococcus anginosus	Neutrophil count	-0.782067	0.239988	0.0163049
Oral	species	Streptococcus anginosus	Lymphocyte rate	0.754277	0.24467	0.0848316
Oral	species	Streptococcus anginosus	leukocyte	-0.766165	0.241656	0.0152661
Oral	species	Streptococcus anginosus	Neutrophil-lymphocyte ratio	-0.568991	0.242969	0.23498
Oral	species	Streptococcus cristatus	Neutrophil count	-0.585508	0.254886	0.112808
Oral	species	Streptococcus cristatus	hemoglobin	0.967636	0.264091	0.0258874
Oral	species	Streptococcus cristatus	Lymphocyte rate	0.533629	0.259851	0.227965
Oral	species	Streptococcus cristatus	leukocyte	-0.660382	0.254448	0.057386
Oral	species	Streptococcus cristatus	C-reactive protein	-0.836752	0.250554	0.0310729
Oral	species	Streptococcus gordonii	hemoglobin	0.690499	0.33689	0.236931
Oral	species	Streptococcus gordonii	Lymphocyte rate	0.866215	0.314237	0.111923
Oral	species	Streptococcus gordonii	C-reactive protein	-0.649923	0.316649	0.194877
Oral	species	Streptococcus parasanguinis	Neutrophil count	-1.39052	0.309841	0.00142319
Oral	species	Streptococcus parasanguinis	Lymphocyte rate	0.860059	0.332021	0.128481
Oral	species	Streptococcus parasanguinis	leukocyte	-1.54948	0.304623	0.00013605
Oral	species	Streptococcus parasanguinis	Neutrophil-lymphocyte ratio	-0.711381	0.326896	0.246165
Oral	species	Streptococcus parasanguinis	C-reactive protein	-0.913498	0.328267	0.0720029
Oral	genus	Tannerella	Neutrophil count	-0.762296	0.249489	0.0282032
Oral	genus	Tannerella	hemoglobin	0.658061	0.271441	0.155795
Oral	genus	Tannerella	leukocyte	-0.907344	0.246298	0.00429564
Oral	genus	Tannerella	C-reactive protein	-0.506196	0.257387	0.224603
Oral	species	Tannerella forsythia	Neutrophil count	-0.540684	0.227321	0.0968803
Oral	species	Tannerella forsythia	leukocyte	-0.639615	0.226079	0.0332885
Oral	genus	Treponema	Neutrophil count	-0.90832	0.323123	0.0425264
Oral	genus	Treponema	hemoglobin	0.776964	0.350915	0.194361
Oral	genus	Treponema	leukocyte	-1.0621	0.320438	0.0107879
Oral	genus	Treponema	C-reactive protein	-0.795225	0.328482	0.122597
Oral	species	Treponema medium	Neutrophil count	-0.661275	0.267303	0.081239
Oral	species	Treponema medium	hemoglobin	0.814336	0.28402	0.0931567
Oral	species	Treponema medium	leukocyte	-0.815555	0.264711	0.018413
Oral	species	Treponema medium	C-reactive protein	-0.620161	0.270375	0.147475
Oral	species	Treponema socranskii	Neutrophil count	-0.638651	0.222852	0.0377788
Oral	species	Treponema socranskii	hemoglobin	0.582172	0.24138	0.155795
Oral	species	Treponema socranskii	Lymphocyte rate	0.460554	0.230288	0.23498
Oral	species	Treponema socranskii	leukocyte	-0.686003	0.222672	0.018413
Oral	species	Treponema socranskii	C-reactive protein	-0.647965	0.224464	0.0671185
Oral	genus	Veillonella	Neutrophil count	-1.32564	0.348213	0.00451165
Oral	genus	Veillonella	hemoglobin	0.880191	0.388186	0.182282
Oral	genus	Veillonella	Blood albumin	1.06116	0.376314	0.113821
Oral	genus	Veillonella	Lymphocyte rate	0.971008	0.36434	0.118871
Oral	genus	Veillonella	leukocyte	-1.53037	0.342339	0.000508489
Oral	genus	Veillonella	C-reactive protein	-1.11717	0.357793	0.0485502
Oral	species	Veillonella atypica	Neutrophil count	-1.91494	0.392336	0.00090642
Oral	species	Veillonella atypica	Neutrophil rate	-1.20092	0.415528	0.20388
Oral	species	Veillonella atypica	hemoglobin	1.35381	0.445625	0.0792115
Oral	species	Veillonella atypica	Blood albumin	1.23004	0.439843	0.113821
Oral	species	Veillonella atypica	Lymphocyte rate	1.42103	0.417713	0.0448234
Oral	species	Veillonella atypica	leukocyte	-2.15932	0.382876	9.61515e-05
Oral	species	Veillonella atypica	Neutrophil-lymphocyte ratio	-1.05809	0.416647	0.223369
Oral	species	Veillonella atypica	C-reactive protein	-1.49166	0.412247	0.0185844
Oral	species	Veillonella parvula	Neutrophil count	-0.432308	0.226455	0.20667
Oral	species	Veillonella parvula	hemoglobin	0.55821	0.240965	0.173265
Oral	species	Veillonella parvula	leukocyte	-0.416697	0.22779	0.224203
Oral	species	Veillonella rogosae	Neutrophil count	-1.2105	0.316833	0.00451165
Oral	species	Veillonella rogosae	leukocyte	-1.44128	0.309618	0.000344945
Oral	species	Veillonella rogosae	C-reactive protein	-0.649512	0.334121	0.227958
Gut	species	[Eubacterium] eligens	Lymphocyte rate	1.02847	0.376375	0.230222
Gut	species	[Eubacterium] eligens	leukocyte	-0.79828	0.37486	0.225938
Gut	species	[Eubacterium] eligens	Neutrophil count	-0.835226	0.373346	0.229047
Gut	genus	Agathobaculum	Neutrophil count	-0.635729	0.264179	0.195971
Gut	genus	Agathobaculum	leukocyte	-0.67506	0.263956	0.149489
Gut	species	Anaerostipes hadrus	Blood albumin	0.757047	0.282639	0.194822
Gut	species	Anaerostipes hadrus	Neutrophil count	-0.608277	0.272402	0.229047
Gut	species	Anaerostipes hadrus	leukocyte	-0.635442	0.272492	0.17518
Gut	species	Anaerotignum faecicola	leukocyte	-0.756862	0.254047	0.0907391
Gut	genus	Anthropogastromicrobium	Lymphocyte rate	0.700241	0.248337	0.208633
Gut	genus	Anthropogastromicrobium	Blood albumin	0.618666	0.257541	0.246127
Gut	genus	Anthropogastromicrobium	Neutrophil count	-0.912335	0.237659	0.015455
Gut	genus	Anthropogastromicrobium	Procalcitonin	-0.929024	0.331115	0.17272
Gut	genus	Anthropogastromicrobium	leukocyte	-0.985865	0.23576	0.00751169
Gut	species	Bacteroides nordii	hemoglobin	0.768361	0.276744	0.165144
Gut	species	Bacteroides nordii	leukocyte	-0.543511	0.262104	0.241166
Gut	species	Bifidobacterium dentium	hemoglobin	0.587749	0.212529	0.165144
Gut	species	Bifidobacterium dentium	Neutrophil count	-0.585656	0.197224	0.127826
Gut	species	Bifidobacterium dentium	leukocyte	-0.596962	0.197396	0.0839514
Gut	species	Blautia faecis	leukocyte	-0.664241	0.306717	0.211906
Gut	species	Blautia luti	leukocyte	-0.318792	0.148575	0.220684
Gut	species	Blautia obeum	hemoglobin	0.960454	0.265706	0.0376541
Gut	species	Blautia obeum	leukocyte	-0.622327	0.255216	0.155358
Gut	species	Blautia wexlerae	Lymphocyte rate	1.15846	0.359491	0.0880875
Gut	species	Blautia wexlerae	Blood albumin	1.02621	0.373731	0.19163
Gut	species	Blautia wexlerae	leukocyte	-0.953112	0.358493	0.149489
Gut	species	Blautia wexlerae	Neutrophil count	-0.971498	0.357262	0.190531
Gut	species	Clostridium perfringens	Neutrophil count	-0.600085	0.24616	0.195971
Gut	species	Clostridium perfringens	leukocyte	-0.626492	0.246164	0.149489
Gut	species	Clostridium saudiense	hemoglobin	0.638422	0.253624	0.219835
Gut	species	Clostridium saudiense	Neutrophil count	-0.628172	0.235726	0.195971
Gut	species	Clostridium saudiense	leukocyte	-0.760216	0.232981	0.0490445
Gut	genus	Clostridium sensu stricto	C-reactive protein	-0.950254	0.323136	0.139714
Gut	genus	Clostridium sensu stricto	Neutrophil count	-1.08321	0.318742	0.0561536
Gut	genus	Clostridium sensu stricto	leukocyte	-1.24863	0.314381	0.00902397
Gut	genus	Coprobacter	C-reactive protein	0.897436	0.259979	0.0505458
Gut	genus	Coprobacter	hemoglobin	-0.812024	0.282126	0.148506
Gut	genus	Coprobacter	Blood albumin	-0.838019	0.27416	0.0941931
Gut	species	Coprobacter fastidiosus	C-reactive protein	0.841412	0.237525	0.0439333
Gut	species	Coprobacter fastidiosus	Blood albumin	-0.64367	0.253992	0.232799
Gut	species	Corynebacterium striatum	Blood albumin	-0.513118	0.189796	0.194822
Gut	genus	Dialister	leukocyte	-0.645635	0.274535	0.172461
Gut	genus	Dialister	Neutrophil count	-0.655116	0.273729	0.195971
Gut	genus	Dialister	Procalcitonin	-1.07183	0.401614	0.186487
Gut	genus	Enterobacter	Neutrophil count	-0.828993	0.350428	0.201343
Gut	genus	Enterobacter	leukocyte	-1.02924	0.346738	0.0907391
Gut	species	Enterocloster clostridioformis	Blood albumin	1.01154	0.352306	0.14226
Gut	species	Enterocloster clostridioformis	Neutrophil count	-0.885387	0.338456	0.195971
Gut	species	Enterocloster clostridioformis	leukocyte	-0.914158	0.338584	0.144041
Gut	species	Enterocloster lavalensis	Blood albumin	0.61611	0.257274	0.246127
Gut	genus	Enterococcus	leukocyte	1.16991	0.367933	0.0593161
Gut	genus	Enterococcus	Neutrophil count	1.13723	0.367938	0.105909
Gut	genus	Enterococcus	hemoglobin	-1.17015	0.395933	0.139472
Gut	genus	Enterococcus	Blood albumin	-1.9395	0.358627	0.000284346
Gut	species	Enterococcus avium	Blood albumin	-0.885392	0.277622	0.0836959
Gut	species	Enterococcus hirae	leukocyte	1.24834	0.357613	0.0320206
Gut	species	Enterococcus hirae	C-reactive protein	1.09271	0.361987	0.115091
Gut	species	Enterococcus hirae	Neutrophil count	1.06937	0.361619	0.127826
Gut	species	Enterococcus hirae	hemoglobin	-1.23426	0.385637	0.0713557
Gut	species	Enterococcus hirae	Blood albumin	-1.56513	0.364979	0.00627344
Gut	species	Escherichia coli	leukocyte	-0.71287	0.346268	0.241709
Gut	species	Escherichia coli	Neutrophil count	-0.819251	0.34351	0.195971
Gut	genus	Eubacterium	Procalcitonin	1.12052	0.433112	0.201813
Gut	species	Eubacterium limosum	leukocyte	0.83908	0.228061	0.0187849
Gut	species	Eubacterium limosum	C-reactive protein	0.661674	0.23299	0.167526
Gut	species	Eubacterium limosum	Neutrophil count	0.648031	0.232703	0.187186
Gut	genus	Faecalibacterium	hemoglobin	1.13163	0.429987	0.19989
Gut	genus	Faecalibacterium	Blood albumin	1.04156	0.420927	0.238303
Gut	genus	Faecalibacterium	Procalcitonin	-1.3737	0.557819	0.218675
Gut	species	Faecalibacterium duncaniae	hemoglobin	1.08242	0.371742	0.140662
Gut	genus	Fusicatenibacter	Procalcitonin	-0.989327	0.386943	0.201814
Gut	species	Fusicatenibacter saccharivorans	Procalcitonin	-0.989327	0.386943	0.201814
Gut	genus	Ihubacter	Procalcitonin	1.54842	0.403328	0.0346256
Gut	genus	Ihubacter	Blood albumin	0.755987	0.309027	0.239742
Gut	genus	Lachnospira	Lymphocyte rate	1.23065	0.384484	0.0880875
Gut	genus	Lachnospira	Neutrophil count	-0.950487	0.383814	0.195971
Gut	genus	Lachnospira	leukocyte	-0.959132	0.384502	0.152759
Gut	genus	Lachnospira	Procalcitonin	-1.3435	0.499052	0.186487
Gut	genus	Lacticaseibacillus	Neutrophil count	0.507117	0.221187	0.221156
Gut	species	Lactobacillus rogosae	leukocyte	-0.662808	0.269974	0.154699
Gut	species	Lactobacillus rogosae	Neutrophil count	-0.683526	0.268929	0.195971
Gut	genus	Lentihominibacter	Neutrophil count	-0.542456	0.226684	0.195971
Gut	genus	Lentihominibacter	leukocyte	-0.610479	0.225741	0.144041
Gut	genus	Leuconostoc	leukocyte	1.02947	0.263871	0.00902397
Gut	genus	Leuconostoc	Lymphocyte count	0.842516	0.2663	0.0842203
Gut	genus	Leuconostoc	Neutrophil count	0.711017	0.271935	0.195971
Gut	genus	Leuconostoc	hemoglobin	-0.720136	0.2926	0.232522
Gut	genus	Leuconostoc	Blood albumin	-1.00868	0.277706	0.0236236
Gut	species	Leuconostoc lactis	leukocyte	1.02974	0.263728	0.00902397
Gut	species	Leuconostoc lactis	Lymphocyte count	0.843174	0.266153	0.0842203
Gut	species	Leuconostoc lactis	Neutrophil count	0.711213	0.271802	0.195971
Gut	species	Leuconostoc lactis	hemoglobin	-0.720535	0.292454	0.232522
Gut	species	Leuconostoc lactis	Blood albumin	-1.00871	0.277567	0.0236236
Gut	species	Mediterraneibacter catenae	Procalcitonin	1.61137	0.3446	0.00902606
Gut	species	Mediterraneibacter catenae	C-reactive protein	0.813008	0.290812	0.179215
Gut	species	Mediterraneibacter catenae	leukocyte	0.729215	0.29258	0.152759
Gut	genus	Negativibacillus	leukocyte	-0.668924	0.271092	0.153401
Gut	genus	Negativibacillus	Lymphocyte count	-0.784042	0.265442	0.146565
Gut	genus	Parasutterella	Neutrophil count	-0.783437	0.323635	0.195971
Gut	genus	Parasutterella	leukocyte	-0.919132	0.321359	0.109645
Gut	species	Parasutterella excrementihominis	Neutrophil count	-0.906081	0.306335	0.127826
Gut	species	Parasutterella excrementihominis	leukocyte	-1.05238	0.303096	0.0320483
Gut	species	Phocaeicola vulgatus	Neutrophil count	-0.934672	0.424637	0.242966
Gut	species	Phocaeicola vulgatus	leukocyte	-1.2299	0.419231	0.0951312
Gut	species	Pusillibacter faecalis	Blood albumin	0.602769	0.236683	0.230028
Gut	species	Pusillibacter faecalis	leukocyte	-0.54538	0.227269	0.166317
Gut	genus	Romboutsia	Neutrophil count	-0.566518	0.222452	0.195971
Gut	genus	Romboutsia	leukocyte	-0.605066	0.222104	0.140415
Gut	species	Romboutsia timonensis	hemoglobin	0.572006	0.228913	0.222406
Gut	species	Romboutsia timonensis	Neutrophil count	-0.491442	0.21425	0.221156
Gut	species	Romboutsia timonensis	leukocyte	-0.542997	0.213685	0.149489
Gut	genus	Roseburia	Blood albumin	0.966356	0.387107	0.238303
Gut	genus	Roseburia	Procalcitonin	-1.24953	0.494687	0.208954
Gut	genus	Roseburia	Neutrophil count	-1.33352	0.359163	0.0222406
Gut	genus	Roseburia	leukocyte	-1.46702	0.355635	0.00751169
Gut	species	Roseburia inulinivorans	Blood albumin	0.791451	0.316353	0.238303
Gut	species	Roseburia inulinivorans	Neutrophil count	-0.884901	0.299287	0.127826
Gut	species	Roseburia inulinivorans	leukocyte	-1.0074	0.296714	0.0361165
Gut	genus	Ruminococcoides	Neutrophil count	-0.830074	0.381767	0.245239
Gut	genus	Ruminococcoides	leukocyte	-0.850906	0.382237	0.19063
Gut	species	Streptococcus salivarius	Lymphocyte rate	1.00017	0.307363	0.0880875
Gut	species	Streptococcus salivarius	Blood albumin	0.879704	0.319753	0.19163
Gut	species	Streptococcus salivarius	hemoglobin	0.846101	0.328922	0.205404
Gut	species	Streptococcus salivarius	leukocyte	-0.737265	0.308412	0.166328
Gut	species	Streptococcus salivarius	Neutrophil count	-0.749496	0.30747	0.195971
Gut	species	Streptococcus salivarius	Neutrophil rate	-0.857221	0.305211	0.217089
Gut	species	Streptococcus salivarius	Procalcitonin	-1.08658	0.425194	0.201814
Gut	species	Veillonella dispar	Procalcitonin	-1.05734	0.404377	0.197182
Gut	species	Veillonella tobetsuensis	hemoglobin	0.858609	0.30989	0.165144
Gut	species	Veillonella tobetsuensis	Procalcitonin	-1.02558	0.405246	0.208954
Gut	genus	Waltera	hemoglobin	0.674122	0.260707	0.202304
Gut	genus	Waltera	leukocyte	-0.552694	0.245139	0.19063
Gut	genus	Waltera	Procalcitonin	-0.945944	0.342449	0.177923
Gut	species	Waltera intestinalis	hemoglobin	0.674122	0.260707	0.202304
Gut	species	Waltera intestinalis	leukocyte	-0.552694	0.245139	0.19063
Gut	species	Waltera intestinalis	Procalcitonin	-0.945944	0.342449	0.177923
